# Supplementary material for: Evidence for a CO2 ‐concentrating mechanism in the model streptophyte green alga Chara braunii
Source: New Phytol. 2025 Jun 13;247(3):1218–33. doi: 10.1111/nph.70283 (PMC12222935; doi:10.1111/nph.70283)
Supplement: Supplementary file 2 — Table S1 List of significantly up‐ or downregulated genes at time point 24 h after low‐to‐high CO2 shift (T24_LH). Table S2 List of significantly up‐ or downregulated genes at time point 48 h after low‐to‐high CO2 shift (T48_LH). Table S3 List of significantly up‐ or downregulated genes at time point 24 h after high‐to‐low CO2 shift (T24_HL). Table S4 List of significantly up‐ or downregulated genes at time point 48 h after high‐to‐low CO2 shift (T48_HL). Table S5 List of significantly up‐ or downregulated genes comparing samples from thalli acclimated to either high‐inorganic carbon or low‐inorganic carbonconditions (Accl_HC‐LC). Table S6 Pigmentation of Chara braunii used for the photosynthetic measurements at different inorganic carbon. Table S7 Calculated statistics of dual‐pulse amplitude modulation measurements displayed in Fig. 2. Table S8 pH values of media at different inorganic carbon values. Table S9 Calculated statistics of aquatic chamber measurements displayed in Table 1. Table S10 Summary of regulated gene numbers and expression of selected genes for putative CO2‐concentrating mechanism components. Please note: Wiley is not responsible for the content or functionality of any Supporting Information supplied by the authors. Any queries (other than missing material) should be directed to the New Phytologist Central Office. [file NPH-247-1218-s002.xlsx]

## Sheet: Index
New Phytologist Supporting Information
Article title: Evidence for a CO2-concentrating mechanism in the model streptophyte green alga Chara braunii
Authors: Carolin M. Heise, Daniel Heß, Peter Walke, Maren Voß, Hendrik Schubert, Wolfgang R. Hess, Martin Hagemann
Article acceptance date: 15 May 2025
Supplementary Tables	Description
Supplementary Table S1	List of significantly up- or down-regulated genes at time point 24 h after low to high CO2 shift (T24_LH)
Supplementary Table S2	List of significantly up- or down-regulated genes at time point 48 h after low to high CO2 shift (T48_LH)
Supplementary Table S3	List of significantly up- or down-regulated genes at time point 24 h after high to low CO2 shift (T24_HL)
Supplementary Table S4	List of significantly up- or down-regulated genes at time point 48 h after high to low CO2 shift (T48_HL)
Supplementary Table S5	List of significantly up- or down-regulated genes comparing samples from thalli acclimated either to HC or LC conditions (Accl_HC-LC)
Supplementary Table S6	Pigmentation of C. braunii used for the photosynthetic mesurements at different Ci
Supplementary Table S7	Calculated statistics of Dual-PAM measurements displayed in Fig. 2
Supplementary Table S8	pH values of media at different Ci values
Supplementary Table S9	Calculated statistics of Aquatic Chamber measurements displayed in Table 1
Supplementary Table S10	Summary of regulated gene numbers and expression of selected genes for putative CCM components
Genes encoding proteins likely involved in the CCM are marked in yellow
Numbers are displayed correctly with decimal symbol defined as "." (dot) and digit grouping symbol defined as "," (comma).

## Sheet: S1 T24_LH
Gene_ID	mean norm.counts	log2FC	sd	WaldSt	p-val	adj.p	description	GO-labels	protein domains
g27945	495.59	6.64855	0.430738	15.4352	9.4844e-54	1.42152e-50	serine/threonine-protein kinase-like protein ACR4	GO:0004672;GO:0005524;GO:0006468	IPR017441: Protein kinase, ATP binding site; PTHR27003: ; G3DSA:3.80.10.10: ; TMhelix: Region of a membrane-bound protein predicted to be embedded in the membrane.; SSF52058: ; IPR002290: Serine/threonine/dual specificity protein kinase, catalytic domain; G3DSA:3.30.200.20: ; IPR001245: Serine-threonine/tyrosine-protein kinase catalytic domain; IPR011009: Protein kinase-like domain; IPR008271: Se…
g48604	151.797	5.62428	0.536512	10.483	1.03356e-25	2.58184e-23	putative pectate lyase 21	NA	IPR011050: Pectin lyase fold/virulence factor; IPR002022: Pectate lyase/Amb allergen; PTHR31683:SF6: ; PTHR31683: ; IPR012334: Pectin lyase fold
g50887	616.384	5.15767	0.283527	18.1911	6.0707e-74	1.81975e-70	arginase 1, mitochondrial	GO:0016813;GO:0046872	IPR006035: Ureohydrolase; PTHR11358:SF32: ; IPR020855: Ureohydrolase, manganese-binding site; IPR023696: Ureohydrolase domain; SSF52768:
g68712	71.3326	4.76426	0.559523	8.51486	1.66798e-17	1.93796e-15	secreted protein	NA	IPR025649: Protein of unknown function DUF4360; PTHR38847:
g68530	134.895	4.76239	0.445939	10.6795	1.2701e-26	3.52525e-24	P-loop containing nucleoside triphosphate hydrolase	GO:0005525	IPR006073: GTP binding domain; PTHR32046:SF0: ; IPR027417: P-loop containing nucleoside triphosphate hydrolase; Coil: ; PTHR32046: ; IPR025662: Sigma-54 interaction domain, ATP-binding site 1
g41200	2269.51	4.69618	0.30356	15.4704	5.49971e-54	9.15885e-51	auxin efflux carrier component 2	GO:0016021;GO:0055085	NA
g21898	110.958	4.54578	0.50032	9.08574	1.02996e-19	1.45632e-17	probable pectinesterase 53	GO:0005618;GO:0030599;GO:0042545	TMhelix: Region of a membrane-bound protein predicted to be embedded in the membrane.; IPR012334: Pectin lyase fold; CYTOPLASMIC_DOMAIN: Region of a membrane-bound protein predicted to be outside the membrane, in the cytoplasm.; IPR011050: Pectin lyase fold/virulence factor; NON_CYTOPLASMIC_DOMAIN: Region of a membrane-bound protein predicted to be outside the membrane, in the extracellular regio…
g48606	515.786	4.40591	0.590563	7.46053	8.61771e-14	6.33149e-12	probable pectate lyase 4	NA	IPR011050: Pectin lyase fold/virulence factor; IPR002022: Pectate lyase/Amb allergen; PTHR31683:SF6: ; PTHR31683: ; IPR012334: Pectin lyase fold
g36460	1861.29	4.02141	0.265325	15.1566	6.85774e-52	8.56531e-49	glycosyl hydrolase family 88	GO:0003824	PTHR33886: ; IPR012341: Six-hairpin glycosidase; TMhelix: Region of a membrane-bound protein predicted to be embedded in the membrane.; SIGNAL_PEPTIDE: Signal peptide region; IPR010905: Glycosyl hydrolase, family 88; SIGNAL_PEPTIDE_N_REGION: N-terminal region of a signal peptide.; PTHR33886:SF3: ; SIGNAL_PEPTIDE_C_REGION: C-terminal region of a signal peptide.; NON_CYTOPLASMIC_DOMAIN: Region of a…
g19026	952.613	4.02101	0.26389	15.2375	1.99455e-52	2.71767e-49	peptidyl-prolyl cis-trans isomerase FKBP12	GO:0006457	SSF54534: ; G3DSA:3.10.50.40: ; PTHR10516:SF214: ; IPR023566: Peptidyl-prolyl cis-trans isomerase, FKBP-type; IPR001179: FKBP-type peptidyl-prolyl cis-trans isomerase domain
g27939	4023.77	3.92546	0.212075	18.5098	1.72157e-76	1.29015e-72	putative oxidoreductase	GO:0016491	G3DSA:3.40.50.720: ; SIGNAL_PEPTIDE: Signal peptide region; SSF55347: ; SIGNAL_PEPTIDE_C_REGION: C-terminal region of a signal peptide.; IPR000683: Oxidoreductase, N-terminal; NON_CYTOPLASMIC_DOMAIN: Region of a membrane-bound protein predicted to be outside the membrane, in the extracellular region; G3DSA:3.30.360.10: ; IPR016040: NAD(P)-binding domain; PTHR22604: ; SIGNAL_PEPTIDE_H_REGION: Hydr…
g19815	271.235	3.81624	0.362288	10.5337	6.0402e-26	1.56087e-23	MATE efflux family protein 5-like	GO:0006855;GO:0015238;GO:0015297;GO:0016020;GO:0055085	CYTOPLASMIC_DOMAIN: Region of a membrane-bound protein predicted to be outside the membrane, in the cytoplasm.; NON_CYTOPLASMIC_DOMAIN: Region of a membrane-bound protein predicted to be outside the membrane, in the extracellular region; IPR002528: Multi antimicrobial extrusion protein; TMhelix: Region of a membrane-bound protein predicted to be embedded in the membrane.; PTHR11206: ; TRANSMEMBRA…
g55206	843.003	3.75504	0.329762	11.3871	4.84718e-30	1.91183e-27	MATE efflux family protein 5-like	GO:0006855;GO:0015238;GO:0015297;GO:0016020;GO:0055085	CYTOPLASMIC_DOMAIN: Region of a membrane-bound protein predicted to be outside the membrane, in the cytoplasm.; NON_CYTOPLASMIC_DOMAIN: Region of a membrane-bound protein predicted to be outside the membrane, in the extracellular region; IPR002528: Multi antimicrobial extrusion protein; TMhelix: Region of a membrane-bound protein predicted to be embedded in the membrane.; PTHR11206: ; TRANSMEMBRA…
g45618	138.063	3.56931	0.484592	7.36559	1.76371e-13	1.22382e-11	neo-calmodulin-like isoform X1	GO:0005509	IPR018247: EF-Hand 1, calcium-binding site; PTHR10891: ; IPR011992: EF-hand domain pair; IPR002048: EF-hand domain; IPR001751: S100/Calbindin-D9k, conserved site; SSF47473:
g57901	2526.54	3.54689	0.32447	10.9313	8.1635e-28	2.71899e-25	serine carboxypeptidase-like 20	GO:0004185;GO:0006508	NON_CYTOPLASMIC_DOMAIN: Region of a membrane-bound protein predicted to be outside the membrane, in the extracellular region; IPR029058: Alpha/Beta hydrolase fold; IPR001563: Peptidase S10, serine carboxypeptidase; SIGNAL_PEPTIDE: Signal peptide region; IPR018202: Peptidase S10, serine carboxypeptidase, active site; SIGNAL_PEPTIDE_N_REGION: N-terminal region of a signal peptide.; SIGNAL_PEPTIDE_H…
g46742	488.227	3.52768	0.594577	5.9331	2.9726e-09	1.0172e-07	dynamin-related protein 4C-like	GO:0003924;GO:0005525	IPR030381: Dynamin-type guanine nucleotide-binding (G) domain; IPR022812: Dynamin superfamily; IPR003130: Dynamin GTPase effector; PTHR11566:SF45: ; IPR027417: P-loop containing nucleoside triphosphate hydrolase; IPR020850: GTPase effector domain; IPR001401: Dynamin, GTPase domain; Coil: ; IPR000375: Dynamin central domain; PF00350: Dynamin family
g29336	322.362	3.51152	0.587457	5.9775	2.26592e-09	7.95353e-08	multidrug resistance-associated protein 4-like isoform 4	GO:0005524;GO:0006810;GO:0016021;GO:0042626;GO:0055085	CYTOPLASMIC_DOMAIN: Region of a membrane-bound protein predicted to be outside the membrane, in the cytoplasm.; NON_CYTOPLASMIC_DOMAIN: Region of a membrane-bound protein predicted to be outside the membrane, in the extracellular region; TMhelix: Region of a membrane-bound protein predicted to be embedded in the membrane.; PTHR24223: ; IPR011527: ABC transporter type 1, transmembrane domain; TRAN…
g36349	37.0768	3.48885	0.573	6.08873	1.13807e-09	4.34031e-08	probable xyloglucan glycosyltransferase 5	NA	CYTOPLASMIC_DOMAIN: Region of a membrane-bound protein predicted to be outside the membrane, in the cytoplasm.; NON_CYTOPLASMIC_DOMAIN: Region of a membrane-bound protein predicted to be outside the membrane, in the extracellular region; TMhelix: Region of a membrane-bound protein predicted to be embedded in the membrane.; IPR029044: Nucleotide-diphospho-sugar transferases; TRANSMEMBRANE: Region …
g54623	212.286	3.37928	0.458088	7.37693	1.61987e-13	1.14522e-11	putative nuclease HARBI1	NA	NA
g1064	21.3681	3.36196	0.602406	5.58088	2.39308e-08	6.50952e-07	exopolyphosphatase	NA	PTHR30005: ; G3DSA:3.30.420.150: ; IPR003695: Ppx/GppA phosphatase; G3DSA:3.30.420.40: ; PTHR30005:SF1: ; SSF53067:
g3259	921.802	3.25262	0.308978	10.527	6.48414e-26	1.64719e-23	beta-1,3-glucanase	GO:0004553;GO:0005975	IPR017853: Glycoside hydrolase superfamily; IPR000490: Glycoside hydrolase, family 17; PTHR32227: ; IPR013781: Glycoside hydrolase, catalytic domain
g19818	1228.12	3.25242	0.284037	11.4507	2.33256e-30	9.44874e-28	MATE efflux family protein 5-like	GO:0006855;GO:0015238;GO:0015297;GO:0016020;GO:0055085	CYTOPLASMIC_DOMAIN: Region of a membrane-bound protein predicted to be outside the membrane, in the cytoplasm.; NON_CYTOPLASMIC_DOMAIN: Region of a membrane-bound protein predicted to be outside the membrane, in the extracellular region; IPR002528: Multi antimicrobial extrusion protein; TMhelix: Region of a membrane-bound protein predicted to be embedded in the membrane.; PTHR11206: ; TRANSMEMBRA…
g12518	6374.41	3.1995	0.269355	11.8784	1.53279e-32	7.65782e-30	urea-proton symporter DUR3	GO:0003723;GO:0004000;GO:0005215;GO:0006396;GO:0006810;GO:0015204;GO:0016020;GO:0016021;GO:0055085;GO:0071918	IPR031155: Urea active transporter; CYTOPLASMIC_DOMAIN: Region of a membrane-bound protein predicted to be outside the membrane, in the cytoplasm.; NON_CYTOPLASMIC_DOMAIN: Region of a membrane-bound protein predicted to be outside the membrane, in the extracellular region; IPR002466: Adenosine deaminase/editase; IPR019900: Sodium/solute symporter, subgroup; TMhelix: Region of a membrane-bound pro…
g45707	150.673	3.18036	0.317561	10.0149	1.31031e-23	2.65392e-21	UDP-N-acetylglucosamine diphosphorylase 1-like	GO:0008152;GO:0070569	IPR002618: UTP--glucose-1-phosphate uridylyltransferase family; PTHR11952:SF2: ; IPR029044: Nucleotide-diphospho-sugar transferases
g36910	1220.18	3.17731	0.217495	14.6086	2.47398e-48	2.472e-45	phosphoenolpyruvate carboxykinase	GO:0004611;GO:0004612;GO:0005524;GO:0006094;GO:0017076	PTHR30031:SF0: ; IPR008210: Phosphoenolpyruvate carboxykinase, N-terminal; SSF53795: ; IPR015994: Phosphoenolpyruvate carboxykinase (ATP), conserved site; IPR001272: Phosphoenolpyruvate carboxykinase, ATP-utilising; IPR013035: Phosphoenolpyruvate carboxykinase, C-terminal; PTHR30031:
g2725	5972.45	3.14468	0.365328	8.60783	7.44562e-18	8.92759e-16	secreted protein	NA	SIGNAL_PEPTIDE: Signal peptide region; SIGNAL_PEPTIDE_N_REGION: N-terminal region of a signal peptide.; SIGNAL_PEPTIDE_C_REGION: C-terminal region of a signal peptide.; IPR025649: Protein of unknown function DUF4360; NON_CYTOPLASMIC_DOMAIN: Region of a membrane-bound protein predicted to be outside the membrane, in the extracellular region; SignalP-noTM: ; PTHR38847: ; SIGNAL_PEPTIDE_H_REGION: Hy…
g4800	419.485	3.14107	0.336882	9.32395	1.12091e-20	1.78726e-18	transcription factor bHLH66-like	GO:0046983	PTHR16223: ; Coil: ; PTHR16223:SF28: ; IPR011598: Myc-type, basic helix-loop-helix (bHLH) domain
g30023	1260.24	3.12887	0.398669	7.84829	4.21752e-15	3.80495e-13	metacaspase-1A	GO:0004197;GO:0006508	IPR029030: Caspase-like domain; PTHR31810:SF6: ; IPR011600: Peptidase C14, caspase domain; PTHR31810:
g45177	693.304	3.07928	0.602134	5.11395	3.15498e-07	6.28814e-06	phosphoenolpyruvate carboxykinase	GO:0004611;GO:0004612;GO:0005524;GO:0006094;GO:0017076	PTHR30031:SF0: ; IPR008210: Phosphoenolpyruvate carboxykinase, N-terminal; SSF53795: ; IPR015994: Phosphoenolpyruvate carboxykinase (ATP), conserved site; IPR001272: Phosphoenolpyruvate carboxykinase, ATP-utilising; IPR013035: Phosphoenolpyruvate carboxykinase, C-terminal; PTHR30031:
g53486	27.8867	3.01589	0.570094	5.29016	1.22206e-07	2.70551e-06	chaperone DnaK	NA	PTHR19375: ; IPR018181: Heat shock protein 70, conserved site; G3DSA:3.90.640.10: ; G3DSA:3.30.420.40: ; IPR029047: Heat shock protein 70kD, peptide-binding domain; IPR013126: Heat shock protein 70 family; G3DSA:3.30.30.30: ; SSF53067:
g12519	684.945	2.99583	0.34803	8.60797	7.43685e-18	8.92759e-16	urea-proton symporter DUR3	NA	CYTOPLASMIC_DOMAIN: Region of a membrane-bound protein predicted to be outside the membrane, in the cytoplasm.; NON_CYTOPLASMIC_DOMAIN: Region of a membrane-bound protein predicted to be outside the membrane, in the extracellular region; TMhelix: Region of a membrane-bound protein predicted to be embedded in the membrane.; TRANSMEMBRANE: Region of a membrane-bound protein predicted to be embedded…
g12568	20983.3	2.99175	0.386699	7.73665	1.02072e-14	8.74203e-13	phophatidylinositol-4-phosphate 5-kinase	NA	NON_CYTOPLASMIC_DOMAIN: Region of a membrane-bound protein predicted to be outside the membrane, in the extracellular region; TMhelix: Region of a membrane-bound protein predicted to be embedded in the membrane.; SignalP-noTM: ; SIGNAL_PEPTIDE: Signal peptide region; SIGNAL_PEPTIDE_N_REGION: N-terminal region of a signal peptide.; SIGNAL_PEPTIDE_H_REGION: Hydrophobic region of a signal peptide.; …
g29334	1791.18	2.9788	0.582612	5.11284	3.17355e-07	6.30002e-06	ABC transporter C family member 11-like isoform X2, HLA3 homolog	GO:0005524;GO:0006810;GO:0016021;GO:0016887;GO:0042626;GO:0055085	TMhelix: Region of a membrane-bound protein predicted to be embedded in the membrane.; IPR003439: ABC transporter-like; IPR027417: P-loop containing nucleoside triphosphate hydrolase; G3DSA:1.20.1560.10: ; CYTOPLASMIC_DOMAIN: Region of a membrane-bound protein predicted to be outside the membrane, in the cytoplasm.; NON_CYTOPLASMIC_DOMAIN: Region of a membrane-bound protein predicted to be outsid…
g31557	290.956	2.93744	0.596129	4.92752	8.32817e-07	1.49309e-05	E3 ubiquitin-protein ligase RGLG2	GO:0005515;GO:0008270	SSF57850: ; IPR013083: Zinc finger, RING/FYVE/PHD-type; PTHR10857:SF11: ; PF13920: Zinc finger, C3HC4 type (RING finger); Coil: ; PTHR10857: ; IPR010734: Copine
g40956	15.5785	2.91729	0.615938	4.73633	2.1762e-06	3.49966e-05	serine decarboxylase-like	GO:0003824;GO:0016831;GO:0019752;GO:0030170	IPR015424: Pyridoxal phosphate-dependent transferase; PTHR11999: ; IPR002129: Pyridoxal phosphate-dependent decarboxylase; Coil: ; PTHR11999:SF110: ; IPR015421: Pyridoxal phosphate-dependent transferase, major region, subdomain 1
g16879	1216.64	2.90496	0.268418	10.8225	2.69292e-27	8.25459e-25	splicing factor, suppressor of white-apricot homolog isoform X1	NA	NA
g4507	740.273	2.85664	0.346707	8.23935	1.73142e-16	1.82422e-14	Phosphatidic acid phosphatase type 2/haloperoxidase	GO:0004601;GO:0055114	PTHR34599:SF1: ; IPR016119: Bromoperoxidase/chloroperoxidase, C-terminal; PTHR34599: ; Coil: ; IPR000326: Phosphatidic acid phosphatase type 2/haloperoxidase
g12412	774.098	2.83213	0.246261	11.5005	1.31171e-30	5.95755e-28	cytochrome P450 76A2-like	GO:0005506;GO:0016705;GO:0020037;GO:0055114	CYTOPLASMIC_DOMAIN: Region of a membrane-bound protein predicted to be outside the membrane, in the cytoplasm.; PTHR24298: ; NON_CYTOPLASMIC_DOMAIN: Region of a membrane-bound protein predicted to be outside the membrane, in the extracellular region; IPR001128: Cytochrome P450; Coil: ; IPR017972: Cytochrome P450, conserved site; IPR002401: Cytochrome P450, E-class, group I; TRANSMEMBRANE: Region …
g36742	1265.11	2.80219	0.274607	10.2044	1.89546e-24	4.17781e-22	cytidine deaminase	NA	NA
g23891	46.2407	2.78961	0.500083	5.57829	2.42901e-08	6.58337e-07	LRR receptor-like serine/threonine-protein kinase HSL2	GO:0004672;GO:0005524;GO:0006468	IPR017441: Protein kinase, ATP binding site; PTHR27003: ; TMhelix: Region of a membrane-bound protein predicted to be embedded in the membrane.; IPR002290: Serine/threonine/dual specificity protein kinase, catalytic domain; G3DSA:3.30.200.20: ; IPR013320: Concanavalin A-like lectin/glucanase domain; IPR011009: Protein kinase-like domain; IPR008271: Serine/threonine-protein kinase, active site; CY…
g76811	9004.26	2.73934	0.366456	7.47522	7.70772e-14	5.69081e-12	lipoxygenase 2.3, chloroplastic-like	GO:0005515;GO:0016702;GO:0046872;GO:0055114	IPR020833: Lipoxygenase, iron binding site; SIGNAL_PEPTIDE: Signal peptide region; G3DSA:1.20.245.10: ; IPR013819: Lipoxygenase, C-terminal; SIGNAL_PEPTIDE_C_REGION: C-terminal region of a signal peptide.; G3DSA:4.10.375.10: ; IPR001024: PLAT/LH2 domain; IPR027433: Lipoxygenase, domain 3; NON_CYTOPLASMIC_DOMAIN: Region of a membrane-bound protein predicted to be outside the membrane, in the extra…
g10944	20.7521	2.71002	0.575872	4.70594	2.52695e-06	3.99514e-05	quinone oxidoreductase	GO:0008270;GO:0016491;GO:0055114	G3DSA:3.40.50.720: ; PTHR11695:SF578: ; IPR013149: Alcohol dehydrogenase, C-terminal; IPR011032: GroES-like; IPR020843: Polyketide synthase, enoylreductase domain; IPR016040: NAD(P)-binding domain; IPR013154: Alcohol dehydrogenase, N-terminal; IPR002085: Alcohol dehydrogenase superfamily, zinc-type
g19886	113.099	2.70497	0.373147	7.24908	4.19616e-13	2.69923e-11	aquaporin-4-like	GO:0005215;GO:0006810;GO:0016020	TMhelix: Region of a membrane-bound protein predicted to be embedded in the membrane.; IPR022357: Major intrinsic protein, conserved site; CYTOPLASMIC_DOMAIN: Region of a membrane-bound protein predicted to be outside the membrane, in the cytoplasm.; IPR023271: Aquaporin-like; NON_CYTOPLASMIC_DOMAIN: Region of a membrane-bound protein predicted to be outside the membrane, in the extracellular reg…
g22349	62.0195	2.69157	0.478256	5.62789	1.82431e-08	5.06348e-07	E3 ubiquitin-protein ligase KEG	GO:0004672;GO:0005524;GO:0006468	PTHR22967:SF69: ; TMhelix: Region of a membrane-bound protein predicted to be embedded in the membrane.; IPR002290: Serine/threonine/dual specificity protein kinase, catalytic domain; IPR011009: Protein kinase-like domain; CYTOPLASMIC_DOMAIN: Region of a membrane-bound protein predicted to be outside the membrane, in the cytoplasm.; NON_CYTOPLASMIC_DOMAIN: Region of a membrane-bound protein predi…
g41182	636.038	2.6565	0.21479	12.3679	3.89944e-35	2.33779e-32	beta-amylase 3, chloroplastic	GO:0000272;GO:0005975;GO:0016161	IPR001554: Glycoside hydrolase, family 14; Coil: ; IPR017853: Glycoside hydrolase superfamily; PTHR31352: ; IPR013781: Glycoside hydrolase, catalytic domain
g19522	59.9804	2.63137	0.413141	6.36918	1.90037e-10	8.35273e-09	ABC transporter A family member 7-like	GO:0005215;GO:0005524;GO:0006810;GO:0016021;GO:0016887	PTHR19229:SF127: ; TMhelix: Region of a membrane-bound protein predicted to be embedded in the membrane.; IPR003439: ABC transporter-like; IPR027417: P-loop containing nucleoside triphosphate hydrolase; CYTOPLASMIC_DOMAIN: Region of a membrane-bound protein predicted to be outside the membrane, in the cytoplasm.; IPR003593: AAA+ ATPase domain; NON_CYTOPLASMIC_DOMAIN: Region of a membrane-bound pr…
g26389	33.7006	2.59903	0.48557	5.35253	8.67325e-08	2.02169e-06	Skt5p	GO:0005515	PTHR11102: ; IPR011990: Tetratricopeptide-like helical domain; SSF81901: ; IPR006597: Sel1-like repeat
g50020	14.7763	2.59156	0.613208	4.22624	2.37632e-05	0.000272504	probable rhamnogalacturonate lyase B	GO:0003824;GO:0005975;GO:0030246	TMhelix: Region of a membrane-bound protein predicted to be embedded in the membrane.; SIGNAL_PEPTIDE: Signal peptide region; IPR013784: Carbohydrate-binding-like fold; SIGNAL_PEPTIDE_N_REGION: N-terminal region of a signal peptide.; IPR029413: Rhamnogalacturonan lyase, domain II; SIGNAL_PEPTIDE_C_REGION: C-terminal region of a signal peptide.; IPR010325: Rhamnogalacturonate lyase; IPR011013: Gal…
g50600	144.933	2.59142	0.428822	6.04313	1.51155e-09	5.63561e-08	beta-Ig-H3/fasciclin	NA	NON_CYTOPLASMIC_DOMAIN: Region of a membrane-bound protein predicted to be outside the membrane, in the extracellular region; TMhelix: Region of a membrane-bound protein predicted to be embedded in the membrane.; SignalP-noTM: ; SIGNAL_PEPTIDE: Signal peptide region; SIGNAL_PEPTIDE_H_REGION: Hydrophobic region of a signal peptide.; SIGNAL_PEPTIDE_C_REGION: C-terminal region of a signal peptide.; …
g31808	53.3948	2.57728	0.466284	5.52728	3.25229e-08	8.52191e-07	Hypothetical leucine rich repeat calmodulin binding protein	GO:0005515	IPR001810: F-box domain; G3DSA:3.80.10.10: ; SSF52047: ; IPR006553: Leucine-rich repeat, cysteine-containing subtype; PTHR24006:
g37646	289.811	2.55706	0.626689	4.08027	4.49843e-05	0.000476821	Arogenate dehydrogenase 2, chloroplastic	NA	PTHR11811:SF36: ; PTHR11811:
g49674	109.308	2.53701	0.439716	5.76967	7.94287e-09	2.42954e-07	Transforming growth factor-beta-induced protein ig-h3	NA	NON_CYTOPLASMIC_DOMAIN: Region of a membrane-bound protein predicted to be outside the membrane, in the extracellular region; SignalP-noTM: ; SIGNAL_PEPTIDE: Signal peptide region; SIGNAL_PEPTIDE_H_REGION: Hydrophobic region of a signal peptide.; SIGNAL_PEPTIDE_C_REGION: C-terminal region of a signal peptide.; IPR000782: FAS1 domain
g8841	371.802	2.51192	0.267963	9.37411	6.97594e-21	1.12425e-18	putative calcium-transporting ATPase 11, plasma membrane-type	GO:0000166	IPR023298: P-type ATPase, transmembrane domain; TMhelix: Region of a membrane-bound protein predicted to be embedded in the membrane.; IPR023299: P-type ATPase, cytoplasmic domain N; PTHR24093: ; PTHR24093:SF254: ; IPR023214: HAD-like domain; CYTOPLASMIC_DOMAIN: Region of a membrane-bound protein predicted to be outside the membrane, in the cytoplasm.; NON_CYTOPLASMIC_DOMAIN: Region of a membrane…
g31565	374.56	2.49996	0.363032	6.88634	5.72465e-12	3.09751e-10	Ubiquitin-related domain	GO:0005515	G3DSA:3.10.20.90: ; IPR029071: Ubiquitin-related domain; IPR000626: Ubiquitin domain; Coil:
g25837	176.265	2.49557	0.444766	5.61098	2.01184e-08	5.55312e-07	Hypothetical leucine rich repeat calmodulin binding protein	GO:0005515	IPR001810: F-box domain; G3DSA:3.80.10.10: ; SSF52047: ; IPR006553: Leucine-rich repeat, cysteine-containing subtype; PTHR24006:
g8055	16422.7	2.48332	0.277034	8.96395	3.13251e-19	4.38786e-17	legumain	GO:0006508;GO:0008233	IPR001096: Peptidase C13, legumain; CYTOPLASMIC_DOMAIN: Region of a membrane-bound protein predicted to be outside the membrane, in the cytoplasm.; PTHR12000:SF15: ; NON_CYTOPLASMIC_DOMAIN: Region of a membrane-bound protein predicted to be outside the membrane, in the extracellular region; TMhelix: Region of a membrane-bound protein predicted to be embedded in the membrane.; PIRSF500139: ; TRANS…
g45709	27.645	2.47818	0.509599	4.86299	1.15623e-06	2.00574e-05	UDP-N-acetylglucosamine pyrophosphorylase	NA	IPR029044: Nucleotide-diphospho-sugar transferases
g21300	39.8776	2.4624	0.489765	5.02772	4.96353e-07	9.45278e-06	BTB/POZ domain	GO:0005515	PTHR32370: ; IPR011333: POZ domain; IPR027356: NPH3 domain; IPR000210: BTB/POZ domain; G3DSA:3.30.710.10: ; Coil:
g21134	28.2197	2.45067	0.497438	4.92658	8.36798e-07	1.49665e-05	cyclic nucleotide-binding protein	GO:0016020	IPR000595: Cyclic nucleotide-binding domain; CYTOPLASMIC_DOMAIN: Region of a membrane-bound protein predicted to be outside the membrane, in the cytoplasm.; NON_CYTOPLASMIC_DOMAIN: Region of a membrane-bound protein predicted to be outside the membrane, in the extracellular region; TMhelix: Region of a membrane-bound protein predicted to be embedded in the membrane.; PTHR12101:SF17: ; IPR018490: …
g81026	289.864	2.42448	0.353129	6.86573	6.61541e-12	3.56661e-10	metacaspase-1A	GO:0004197;GO:0006508	IPR029030: Caspase-like domain; PTHR31810:SF6: ; IPR011600: Peptidase C14, caspase domain; PTHR31810:
g770	674.488	2.37526	0.290396	8.17937	2.85325e-16	2.90915e-14	stress enhanced protein 2, chloroplastic	NA	TMhelix: Region of a membrane-bound protein predicted to be embedded in the membrane.; SIGNAL_PEPTIDE: Signal peptide region; PTHR36490: ; SIGNAL_PEPTIDE_C_REGION: C-terminal region of a signal peptide.; CYTOPLASMIC_DOMAIN: Region of a membrane-bound protein predicted to be outside the membrane, in the cytoplasm.; NON_CYTOPLASMIC_DOMAIN: Region of a membrane-bound protein predicted to be outside …
g26277	458.322	2.32723	0.312696	7.44246	9.88241e-14	7.15544e-12	Glycosyltransferase AER61, uncharacterised	GO:0016757	CYTOPLASMIC_DOMAIN: Region of a membrane-bound protein predicted to be outside the membrane, in the cytoplasm.; NON_CYTOPLASMIC_DOMAIN: Region of a membrane-bound protein predicted to be outside the membrane, in the extracellular region; TMhelix: Region of a membrane-bound protein predicted to be embedded in the membrane.; IPR007657: Glycosyltransferase AER61, uncharacterised; TRANSMEMBRANE: Regi…
g34506	731.229	2.32715	0.35534	6.54909	5.7887e-11	2.78974e-09	lipoxygenase	GO:0005515;GO:0016702;GO:0046872;GO:0055114	SIGNAL_PEPTIDE: Signal peptide region; G3DSA:1.20.245.10: ; SIGNAL_PEPTIDE_N_REGION: N-terminal region of a signal peptide.; IPR013819: Lipoxygenase, C-terminal; SIGNAL_PEPTIDE_C_REGION: C-terminal region of a signal peptide.; IPR001024: PLAT/LH2 domain; IPR027433: Lipoxygenase, domain 3; NON_CYTOPLASMIC_DOMAIN: Region of a membrane-bound protein predicted to be outside the membrane, in the extra…
g26455	267.584	2.32549	0.304817	7.62911	2.36376e-14	1.91503e-12	ubiquitin carboxyl-terminal hydrolase 15 isoform X1	GO:0006511;GO:0016579;GO:0036459	SSF54001: ; SIGNAL_PEPTIDE: Signal peptide region; IPR001394: Peptidase C19, ubiquitin carboxyl-terminal hydrolase; PTHR24006: ; SIGNAL_PEPTIDE_C_REGION: C-terminal region of a signal peptide.; G3DSA:2.20.210.10: ; NON_CYTOPLASMIC_DOMAIN: Region of a membrane-bound protein predicted to be outside the membrane, in the extracellular region; IPR018200: Ubiquitin specific protease, conserved site; IP…
g23810	590.498	2.32406	0.329802	7.04684	1.83025e-12	1.04303e-10	Glyoxalase/Bleomycin resistance protein/Dihydroxybiphenyl dioxygenase	NA	PTHR10374: ; IPR025870: Glyoxalase-like domain; PTHR10374:SF13: ; IPR029068: Glyoxalase/Bleomycin resistance protein/Dihydroxybiphenyl dioxygenase
g12854	827.052	2.26877	0.240216	9.44469	3.5646e-21	5.8072e-19	probable LRR receptor-like serine/threonine-protein kinase At4g26540	GO:0004672;GO:0005515;GO:0005524;GO:0006468	TMhelix: Region of a membrane-bound protein predicted to be embedded in the membrane.; IPR002290: Serine/threonine/dual specificity protein kinase, catalytic domain; G3DSA:3.30.200.20: ; IPR001245: Serine-threonine/tyrosine-protein kinase catalytic domain; IPR011009: Protein kinase-like domain; IPR008271: Serine/threonine-protein kinase, active site; CYTOPLASMIC_DOMAIN: Region of a membrane-bound…
g46451	614.179	2.26828	0.28904	7.84763	4.23957e-15	3.80495e-13	ribonuclease 2	GO:0003723;GO:0033897	IPR001568: Ribonuclease T2-like; IPR018188: Ribonuclease T2, active site
g50599	55.6826	2.24813	0.509637	4.41123	1.02783e-05	0.000133033	Transforming growth factor-beta-induced protein ig-h3	NA	NON_CYTOPLASMIC_DOMAIN: Region of a membrane-bound protein predicted to be outside the membrane, in the extracellular region; TMhelix: Region of a membrane-bound protein predicted to be embedded in the membrane.; SignalP-noTM: ; SIGNAL_PEPTIDE: Signal peptide region; SIGNAL_PEPTIDE_H_REGION: Hydrophobic region of a signal peptide.; SIGNAL_PEPTIDE_C_REGION: C-terminal region of a signal peptide.; …
g3306	6196.76	2.24459	0.277607	8.08552	6.18998e-16	6.14407e-14	NAD-dependent malic enzyme 62 kDa isoform, mitochondrial	GO:0004470;GO:0004471;GO:0006108;GO:0051287;GO:0055114	G3DSA:3.40.50.720: ; IPR015884: Malic enzyme, conserved site; IPR012301: Malic enzyme, N-terminal domain; IPR001891: Malic oxidoreductase; PTHR23406: ; SSF53223: ; IPR016040: NAD(P)-binding domain; PTHR23406:SF32:
g29340	363.379	2.24317	0.270511	8.29234	1.11038e-16	1.18874e-14	phytoene synthase	GO:0009058;GO:0016740;GO:0016765	IPR019845: Squalene/phytoene synthase, conserved site; IPR008949: Isoprenoid synthase domain; PTHR31480:SF2: ; PTHR31480: ; IPR002060: Squalene/phytoene synthase
g37532	61.667	2.24204	0.38958	5.75503	8.66275e-09	2.61745e-07	transcription factor bHLH30-like	GO:0046983	SignalP-noTM: ; PTHR12565: ; PTHR12565:SF100: ; IPR011598: Myc-type, basic helix-loop-helix (bHLH) domain
g20314	2263.67	2.23465	0.27232	8.20599	2.28707e-16	2.36404e-14	pectinesterase 3	GO:0004857;GO:0005618;GO:0030599;GO:0042545	IPR006501: Pectinesterase inhibitor domain; TMhelix: Region of a membrane-bound protein predicted to be embedded in the membrane.; IPR012334: Pectin lyase fold; CYTOPLASMIC_DOMAIN: Region of a membrane-bound protein predicted to be outside the membrane, in the cytoplasm.; IPR018040: Pectinesterase, active site; IPR011050: Pectin lyase fold/virulence factor; NON_CYTOPLASMIC_DOMAIN: Region of a mem…
g31563	1138.55	2.21261	0.258507	8.55917	1.13685e-17	1.33118e-15	1,4-alpha-glucan-branching protein	GO:0003824;GO:0004553;GO:0005975;GO:0043169	IPR014756: Immunoglobulin E-set; IPR004193: Glycoside hydrolase, family 13, N-terminal; IPR017853: Glycoside hydrolase superfamily; IPR015902: Glycoside hydrolase, family 13; IPR006048: Alpha-amylase/branching enzyme, C-terminal all beta; SSF51011: ; IPR006589: Glycosyl hydrolase, family 13, subfamily, catalytic domain; IPR013780: Glycosyl hydrolase, family 13, all-beta; IPR013783: Immunoglobulin…
g68753	19.632	2.21159	0.584471	3.78393	0.000154374	0.00138548	secreted protein	NA	TMhelix: Region of a membrane-bound protein predicted to be embedded in the membrane.; SIGNAL_PEPTIDE: Signal peptide region; SIGNAL_PEPTIDE_N_REGION: N-terminal region of a signal peptide.; SIGNAL_PEPTIDE_C_REGION: C-terminal region of a signal peptide.; IPR025649: Protein of unknown function DUF4360; NON_CYTOPLASMIC_DOMAIN: Region of a membrane-bound protein predicted to be outside the membrane…
g41493	3657.62	2.20863	0.341039	6.47618	9.40716e-11	4.37871e-09	low-density lipoprotein receptor-related protein 2-like, partial	GO:0005515	PTHR10529:SF258: ; IPR002172: Low-density lipoprotein (LDL) receptor class A repeat; G3DSA:4.10.1220.10: ; SIGNAL_PEPTIDE: Signal peptide region; PTHR10529: ; IPR023415: Low-density lipoprotein (LDL) receptor class A, conserved site; SIGNAL_PEPTIDE_N_REGION: N-terminal region of a signal peptide.; SIGNAL_PEPTIDE_C_REGION: C-terminal region of a signal peptide.; NON_CYTOPLASMIC_DOMAIN: Region of a…
g32371	21294.7	2.20643	0.307529	7.17471	7.24631e-13	4.39707e-11	protein disulfide isomerase-like 1-3	GO:0005783;GO:0016853;GO:0045454	SIGNAL_PEPTIDE: Signal peptide region; SIGNAL_PEPTIDE_N_REGION: N-terminal region of a signal peptide.; IPR013766: Thioredoxin domain; SIGNAL_PEPTIDE_C_REGION: C-terminal region of a signal peptide.; IPR017937: Thioredoxin, conserved site; PTHR18929:SF74: ; NON_CYTOPLASMIC_DOMAIN: Region of a membrane-bound protein predicted to be outside the membrane, in the extracellular region; SignalP-noTM: ;…
g37593	6479.88	2.20014	0.24037	9.15316	5.52943e-20	8.28751e-18	glucose-1-phosphate adenylyltransferase large subunit 3, chloroplastic/amyloplastic	GO:0005978;GO:0008878;GO:0009058;GO:0016779	PTHR22572:SF119: ; IPR005836: ADP-glucose pyrophosphorylase, conserved site; SIGNAL_PEPTIDE: Signal peptide region; G3DSA:2.160.10.10: ; SIGNAL_PEPTIDE_C_REGION: C-terminal region of a signal peptide.; NON_CYTOPLASMIC_DOMAIN: Region of a membrane-bound protein predicted to be outside the membrane, in the extracellular region; IPR011831: Glucose-1-phosphate adenylyltransferase; IPR011004: Trimeric…
g35019	1872.15	2.17611	0.362888	5.99665	2.0143e-09	7.20532e-08	GPR1/FUN34/yaaH	GO:0016021	CYTOPLASMIC_DOMAIN: Region of a membrane-bound protein predicted to be outside the membrane, in the cytoplasm.; NON_CYTOPLASMIC_DOMAIN: Region of a membrane-bound protein predicted to be outside the membrane, in the extracellular region; TMhelix: Region of a membrane-bound protein predicted to be embedded in the membrane.; PTHR31123: ; TRANSMEMBRANE: Region of a membrane-bound protein predicted t…
g49369	3296.86	2.16229	0.271378	7.96782	1.61499e-15	1.51284e-13	mannan endo-1,4-beta-mannosidase 6	GO:0005975	PTHR31451: ; IPR017853: Glycoside hydrolase superfamily; IPR013781: Glycoside hydrolase, catalytic domain
g19759	841.184	2.15268	0.268397	8.02051	1.05303e-15	1.02486e-13	cancer-related nucleoside-triphosphatase homolog	GO:0098519	IPR004948: Nucleoside-triphosphatase, THEP1 type; IPR027417: P-loop containing nucleoside triphosphate hydrolase; PTHR20953:
g22350	10.9278	2.1401	0.609903	3.50891	0.000449941	0.00342147	Zinc finger, RING-type, conserved site	GO:0004672;GO:0005515;GO:0005524;GO:0006468;GO:0008270	IPR017907: Zinc finger, RING-type, conserved site; IPR017441: Protein kinase, ATP binding site; IPR001841: Zinc finger, RING-type; G3DSA:3.30.200.20: ; IPR011009: Protein kinase-like domain; SSF57850: ; IPR000719: Protein kinase domain; IPR013083: Zinc finger, RING/FYVE/PHD-type; PTHR13139:
g34023	226.831	2.13965	0.298825	7.16019	8.0565e-13	4.86899e-11	conserved hypothetical protein	NA	PTHR13132: ; Coil: ; PTHR13132:SF29:
g37972	604.377	2.12757	0.271966	7.82292	5.16118e-15	4.57726e-13	Pectin lyase fold/virulence factor	NA	TMhelix: Region of a membrane-bound protein predicted to be embedded in the membrane.; SIGNAL_PEPTIDE: Signal peptide region; SIGNAL_PEPTIDE_N_REGION: N-terminal region of a signal peptide.; SIGNAL_PEPTIDE_C_REGION: C-terminal region of a signal peptide.; IPR012334: Pectin lyase fold; IPR011050: Pectin lyase fold/virulence factor; NON_CYTOPLASMIC_DOMAIN: Region of a membrane-bound protein predict…
g3278	19.1313	2.12698	0.541686	3.92659	8.61591e-05	0.00083313	G-type lectin S-receptor-like serine/threonine-protein kinase RLK1-like	NA	IPR001480: Bulb-type lectin domain; CYTOPLASMIC_DOMAIN: Region of a membrane-bound protein predicted to be outside the membrane, in the cytoplasm.; NON_CYTOPLASMIC_DOMAIN: Region of a membrane-bound protein predicted to be outside the membrane, in the extracellular region; TMhelix: Region of a membrane-bound protein predicted to be embedded in the membrane.; PR01217: Proline rich extensin signatu…
g54179	3631.16	2.11937	0.318197	6.66056	2.72778e-11	1.35377e-09	probable aspartyl aminopeptidase	GO:0004177;GO:0006508;GO:0008270	PTHR28570:SF1: ; SIGNAL_PEPTIDE: Signal peptide region; SIGNAL_PEPTIDE_C_REGION: C-terminal region of a signal peptide.; NON_CYTOPLASMIC_DOMAIN: Region of a membrane-bound protein predicted to be outside the membrane, in the extracellular region; PTHR28570: ; SignalP-noTM: ; SSF53187: ; SSF101821: ; G3DSA:3.40.630.10: ; IPR023358: Peptidase M18, domain 2; IPR001948: Peptidase M18; SIGNAL_PEPTIDE_…
g19242	15.9878	2.1052	0.614615	3.42524	0.000614266	0.00444764	Major intrinsic protein, conserved site	GO:0005215;GO:0006810;GO:0016020	IPR023271: Aquaporin-like; CYTOPLASMIC_DOMAIN: Region of a membrane-bound protein predicted to be outside the membrane, in the cytoplasm.; NON_CYTOPLASMIC_DOMAIN: Region of a membrane-bound protein predicted to be outside the membrane, in the extracellular region; TMhelix: Region of a membrane-bound protein predicted to be embedded in the membrane.; IPR022357: Major intrinsic protein, conserved s…
g48050	212.319	2.1019	0.26245	8.00874	1.15894e-15	1.11347e-13	copper amine oxidase 1-like	GO:0005507;GO:0008131;GO:0009308;GO:0048038;GO:0055114	IPR016182: Copper amine oxidase, N-terminal; IPR015800: Copper amine oxidase, N2-terminal; G3DSA:3.10.450.40: ; PTHR10638:SF34: ; IPR000269: Copper amine oxidase
g4462	79.1374	2.10077	0.443384	4.73804	2.15796e-06	3.47897e-05	annexin A13 isoform X2	GO:0005509;GO:0005544	SSF47874: ; PTHR10502: ; IPR018502: Annexin repeat; IPR001464: Annexin
g21965	126.1	2.09169	0.388082	5.38981	7.05338e-08	1.67272e-06	Pectin lyase fold/virulence factor	GO:0003676	IPR011050: Pectin lyase fold/virulence factor; PTHR32166: ; IPR012337: Ribonuclease H-like domain; PTHR32166:SF13: ; IPR012334: Pectin lyase fold
g47937	839.407	2.07821	0.192903	10.7734	4.59865e-27	1.35146e-24	deSI-like protein At4g17486	NA	PTHR12378: ; PTHR12378:SF9: ; IPR008580: PPPDE putative peptidase domain
g52687	52.0452	2.06621	0.417875	4.94458	7.63096e-07	1.38298e-05	glyoxal oxidase precursor	NA	CYTOPLASMIC_DOMAIN: Region of a membrane-bound protein predicted to be outside the membrane, in the cytoplasm.; NON_CYTOPLASMIC_DOMAIN: Region of a membrane-bound protein predicted to be outside the membrane, in the extracellular region; TRANSMEMBRANE: Region of a membrane-bound protein predicted to be embedded in the membrane.
g16940	1513.42	2.05843	0.235694	8.73349	2.46931e-18	3.11009e-16	methyltryptophan oxidase	GO:0016491;GO:0055114	PTHR10961:SF7: ; IPR006076: FAD dependent oxidoreductase; PTHR10961: ; Coil: ; SSF54373: ; IPR023753: FAD/NAD(P)-binding domain; G3DSA:3.30.9.10:
g36875	8552.91	2.04904	0.367647	5.57339	2.49832e-08	6.73467e-07	Phosphatidic acid phosphatase type 2/haloperoxidase	GO:0004601;GO:0055114	PTHR34599:SF1: ; IPR016119: Bromoperoxidase/chloroperoxidase, C-terminal; PTHR34599: ; IPR000326: Phosphatidic acid phosphatase type 2/haloperoxidase
g6375	1923.04	2.048	0.354212	5.78185	7.38852e-09	2.288e-07	metacaspase-1A	GO:0004197;GO:0006508	IPR029030: Caspase-like domain; PTHR31810:SF6: ; IPR011600: Peptidase C14, caspase domain; PTHR31810:
g48902	43.3502	2.04313	0.430249	4.74873	2.04699e-06	3.33119e-05	17.6 kDa class II heat shock protein-like	NA	IPR031107: Small heat shock protein HSP20; PTHR11527:SF93: ; IPR002068: Alpha crystallin/Hsp20 domain; IPR008978: HSP20-like chaperone
g50063	5269.38	2.02782	0.346879	5.84589	5.03853e-09	1.62055e-07	Pectin lyase fold/virulence factor	NA	NON_CYTOPLASMIC_DOMAIN: Region of a membrane-bound protein predicted to be outside the membrane, in the extracellular region; IPR011050: Pectin lyase fold/virulence factor; PF13229: Right handed beta helix region; SIGNAL_PEPTIDE: Signal peptide region; SIGNAL_PEPTIDE_N_REGION: N-terminal region of a signal peptide.; SIGNAL_PEPTIDE_H_REGION: Hydrophobic region of a signal peptide.; SIGNAL_PEPTIDE_…
g22064	18769.9	2.01839	0.272526	7.40622	1.29954e-13	9.23107e-12	protein disulfide isomerase-like 1-4	GO:0005783;GO:0016853;GO:0045454	TMhelix: Region of a membrane-bound protein predicted to be embedded in the membrane.; SIGNAL_PEPTIDE_N_REGION: N-terminal region of a signal peptide.; PTHR18929:SF74: ; NON_CYTOPLASMIC_DOMAIN: Region of a membrane-bound protein predicted to be outside the membrane, in the extracellular region; PR00421: Thioredoxin family signature; SIGNAL_PEPTIDE_H_REGION: Hydrophobic region of a signal peptide.…
g41780	651.052	2.00011	0.400175	4.99809	5.78997e-07	1.08611e-05	protein gamma response 1-like	NA	Coil: ; SSF57997:
g30170	496.137	1.99913	0.257625	7.75987	8.50172e-15	7.35115e-13	probable pectinesterase/pectinesterase inhibitor 20	GO:0005618;GO:0030599;GO:0042545	TMhelix: Region of a membrane-bound protein predicted to be embedded in the membrane.; SIGNAL_PEPTIDE: Signal peptide region; PS51257: Prokaryotic membrane lipoprotein lipid attachment site profile.; SIGNAL_PEPTIDE_N_REGION: N-terminal region of a signal peptide.; SIGNAL_PEPTIDE_C_REGION: C-terminal region of a signal peptide.; IPR012334: Pectin lyase fold; IPR011050: Pectin lyase fold/virulence …
g502	12.5722	1.99694	0.584206	3.41822	0.000630316	0.00454101	IPP transferase	GO:0003676;GO:0015074	SSF56672: ; PTHR24559: ; IPR001584: Integrase, catalytic core; G3DSA:2.40.50.40: ; IPR016197: Chromo domain-like; IPR012337: Ribonuclease H-like domain; Coil: ; PTHR24559:SF208:
g40660	1050.86	1.97575	0.32078	6.15922	7.31036e-10	2.89097e-08	Pectin lyase fold/virulence factor	NA	CYTOPLASMIC_DOMAIN: Region of a membrane-bound protein predicted to be outside the membrane, in the cytoplasm.; NON_CYTOPLASMIC_DOMAIN: Region of a membrane-bound protein predicted to be outside the membrane, in the extracellular region; IPR011050: Pectin lyase fold/virulence factor; PF13229: Right handed beta helix region; TRANSMEMBRANE: Region of a membrane-bound protein predicted to be embedde…
g12210	19340.8	1.97559	0.37469	5.27261	1.34497e-07	2.94713e-06	3Fe-4S ferredoxin	GO:0005506;GO:0009055	PTHR24078: ; G3DSA:3.30.70.20: ; IPR001623: DnaJ domain; Coil: ; SSF54862: ; PF13370: 4Fe-4S single cluster domain of Ferredoxin I; IPR001080: 3Fe-4S ferredoxin
g40095	80.9635	1.96213	0.457824	4.28578	1.82101e-05	0.00021627	Alternative Oxidase	GO:0055114;GO:0009916	NA
g28026	13.5952	1.96206	0.570229	3.44082	0.000579946	0.00423464	WD40/YVTN repeat-like-containing domain	GO:0005515	SSF63829: ; IPR015943: WD40/YVTN repeat-like-containing domain
g49779	27.3101	1.95997	0.504188	3.88739	0.000101328	0.000959379	expansin-A10-like	GO:0005576;GO:0009664	PTHR31867: ; SIGNAL_PEPTIDE: Signal peptide region; SIGNAL_PEPTIDE_N_REGION: N-terminal region of a signal peptide.; SIGNAL_PEPTIDE_C_REGION: C-terminal region of a signal peptide.; IPR007117: Expansin, cellulose-binding-like domain; IPR009009: RlpA-like double-psi beta-barrel domain; IPR002963: Expansin; NON_CYTOPLASMIC_DOMAIN: Region of a membrane-bound protein predicted to be outside the membr…
g488	17.8287	1.95288	0.571459	3.41736	0.000632315	0.00454757	Zinc finger, RING/FYVE/PHD-type	GO:0004842;GO:0005515;GO:0008270;GO:0016567;GO:0046872	IPR008974: TRAF-like; IPR001841: Zinc finger, RING-type; IPR001293: Zinc finger, TRAF-type; SSF57850: ; IPR013083: Zinc finger, RING/FYVE/PHD-type; IPR018957: Zinc finger, C3HC4 RING-type; IPR013323: SIAH-type domain; PTHR10131: ; Coil:
g27947	2993.37	1.94809	0.193636	10.0606	8.24877e-24	1.6936e-21	hypersensitive-induced response protein 1 isoform X1	GO:0016020	PTHR10264:SF69: ; SIGNAL_PEPTIDE: Signal peptide region; IPR001107: Band 7 domain; SIGNAL_PEPTIDE_C_REGION: C-terminal region of a signal peptide.; NON_CYTOPLASMIC_DOMAIN: Region of a membrane-bound protein predicted to be outside the membrane, in the extracellular region; SSF117892: ; IPR001972: Stomatin family; Coil: ; SIGNAL_PEPTIDE_H_REGION: Hydrophobic region of a signal peptide.
g49589	56.882	1.93975	0.541028	3.5853	0.000336686	0.00268132	leucine-rich repeat receptor protein kinase EXS-like	GO:0004672;GO:0005524;GO:0006468	IPR017441: Protein kinase, ATP binding site; IPR002290: Serine/threonine/dual specificity protein kinase, catalytic domain; G3DSA:3.30.200.20: ; PTHR27001: ; IPR001245: Serine-threonine/tyrosine-protein kinase catalytic domain; IPR013320: Concanavalin A-like lectin/glucanase domain; IPR011009: Protein kinase-like domain; IPR008271: Serine/threonine-protein kinase, active site; CYTOPLASMIC_DOMAIN:…
g31559	222.855	1.93619	0.626641	3.0898	0.00200295	0.0119412	Copine	NA	PTHR10857:SF11: ; PTHR10857: ; IPR010734: Copine
g17556	1476.54	1.93598	0.239268	8.09124	5.90613e-16	5.90141e-14	pectinesterase-like	GO:0004857;GO:0005618;GO:0030599;GO:0042545	IPR006501: Pectinesterase inhibitor domain; TMhelix: Region of a membrane-bound protein predicted to be embedded in the membrane.; IPR012334: Pectin lyase fold; CYTOPLASMIC_DOMAIN: Region of a membrane-bound protein predicted to be outside the membrane, in the cytoplasm.; IPR018040: Pectinesterase, active site; IPR011050: Pectin lyase fold/virulence factor; NON_CYTOPLASMIC_DOMAIN: Region of a mem…
g2943	56.2298	1.9217	0.463074	4.14987	3.32663e-05	0.000367154	flavone synthase II	GO:0005506;GO:0016705;GO:0020037;GO:0055114	CYTOPLASMIC_DOMAIN: Region of a membrane-bound protein predicted to be outside the membrane, in the cytoplasm.; PTHR24298: ; NON_CYTOPLASMIC_DOMAIN: Region of a membrane-bound protein predicted to be outside the membrane, in the extracellular region; IPR001128: Cytochrome P450; TMhelix: Region of a membrane-bound protein predicted to be embedded in the membrane.; IPR017972: Cytochrome P450, conse…
g34386	1560.58	1.91184	0.178623	10.7032	9.8271e-27	2.77903e-24	probable receptor-like protein kinase At1g49730	GO:0004672;GO:0005515;GO:0005524;GO:0006468	IPR002290: Serine/threonine/dual specificity protein kinase, catalytic domain; G3DSA:3.30.200.20: ; IPR001245: Serine-threonine/tyrosine-protein kinase catalytic domain; IPR011009: Protein kinase-like domain; IPR008271: Serine/threonine-protein kinase, active site; PTHR27000: ; IPR000719: Protein kinase domain; IPR015943: WD40/YVTN repeat-like-containing domain; G3DSA:1.10.510.10: ; Coil: ; IPR01…
g30712	1909.76	1.90412	0.54341	3.50402	0.000458291	0.00346913	Major facilitator superfamily domain	GO:0016021;GO:0055085	PTHR23505:SF14: ; CYTOPLASMIC_DOMAIN: Region of a membrane-bound protein predicted to be outside the membrane, in the cytoplasm.; PTHR23505: ; NON_CYTOPLASMIC_DOMAIN: Region of a membrane-bound protein predicted to be outside the membrane, in the extracellular region; IPR020846: Major facilitator superfamily domain; TMhelix: Region of a membrane-bound protein predicted to be embedded in the membr…
g12416	10.6344	1.90334	0.629171	3.02516	0.00248506	0.0141944	cytochrome P450 76A2-like	GO:0005506;GO:0016705;GO:0020037;GO:0055114	CYTOPLASMIC_DOMAIN: Region of a membrane-bound protein predicted to be outside the membrane, in the cytoplasm.; PTHR24298: ; NON_CYTOPLASMIC_DOMAIN: Region of a membrane-bound protein predicted to be outside the membrane, in the extracellular region; IPR001128: Cytochrome P450; TMhelix: Region of a membrane-bound protein predicted to be embedded in the membrane.; IPR017972: Cytochrome P450, conse…
g62295	23142.2	1.89879	0.357358	5.31342	1.07589e-07	2.43218e-06	peptidase M6	GO:0006508;GO:0008233;GO:0008237	PTHR22935: ; IPR008757: Peptidase M6-like, domain; PTHR22935:SF68: ; IPR024079: Metallopeptidase, catalytic domain; SSF55486:
g34385	34.8966	1.8987	0.472354	4.01966	5.8283e-05	0.000595058	putative nuclease HARBI1	NA	NA
g899	104.275	1.89725	0.365331	5.19325	2.06659e-07	4.3365e-06	BRCT domain	NA	PTHR13561: ; PTHR13561:SF29: ; Coil: ; IPR001357: BRCT domain
g19793	26.898	1.8957	0.525747	3.60572	0.000311292	0.00251382	5' nucleotidase	NA	NON_CYTOPLASMIC_DOMAIN: Region of a membrane-bound protein predicted to be outside the membrane, in the extracellular region; TMhelix: Region of a membrane-bound protein predicted to be embedded in the membrane.; SIGNAL_PEPTIDE: Signal peptide region; SIGNAL_PEPTIDE_N_REGION: N-terminal region of a signal peptide.; SIGNAL_PEPTIDE_H_REGION: Hydrophobic region of a signal peptide.; SIGNAL_PEPTIDE_C…
g12579	10215.4	1.89439	0.186069	10.1811	2.40741e-24	5.22931e-22	GDP-L-galactose/GDP-D-glucose phosphorylase	GO:0080048	PTHR20884:SF10: ; IPR026506: GDP-L-galactose/GDP-D-glucose phosphorylase; PF16269: Domain of unknown function (DUF4922)
g36285	2475.43	1.88687	0.240648	7.84078	4.47746e-15	3.99453e-13	store-operated calcium entry-associated regulatory factor	GO:0030176;GO:2001256	CYTOPLASMIC_DOMAIN: Region of a membrane-bound protein predicted to be outside the membrane, in the cytoplasm.; NON_CYTOPLASMIC_DOMAIN: Region of a membrane-bound protein predicted to be outside the membrane, in the extracellular region; TMhelix: Region of a membrane-bound protein predicted to be embedded in the membrane.; TRANSMEMBRANE: Region of a membrane-bound protein predicted to be embedded…
g12533	349.955	1.87582	0.384383	4.88009	1.06036e-06	1.84841e-05	cation/H(+) antiporter 18-like	GO:0006812;GO:0006950;GO:0015299;GO:0016021;GO:0055085	IPR006016: UspA; PTHR32468:SF0: ; TMhelix: Region of a membrane-bound protein predicted to be embedded in the membrane.; CYTOPLASMIC_DOMAIN: Region of a membrane-bound protein predicted to be outside the membrane, in the cytoplasm.; IPR014729: Rossmann-like alpha/beta/alpha sandwich fold; NON_CYTOPLASMIC_DOMAIN: Region of a membrane-bound protein predicted to be outside the membrane, in the extra…
g40153	339.905	1.87377	0.247118	7.5825	3.3897e-14	2.67394e-12	Pectin lyase fold/virulence factor	NA	TMhelix: Region of a membrane-bound protein predicted to be embedded in the membrane.; SIGNAL_PEPTIDE: Signal peptide region; SIGNAL_PEPTIDE_N_REGION: N-terminal region of a signal peptide.; SIGNAL_PEPTIDE_C_REGION: C-terminal region of a signal peptide.; IPR012334: Pectin lyase fold; IPR011050: Pectin lyase fold/virulence factor; NON_CYTOPLASMIC_DOMAIN: Region of a membrane-bound protein predict…
g2804	103.978	1.85923	0.433626	4.28763	1.80588e-05	0.000214813	probable transporter mch1	NA	CYTOPLASMIC_DOMAIN: Region of a membrane-bound protein predicted to be outside the membrane, in the cytoplasm.; NON_CYTOPLASMIC_DOMAIN: Region of a membrane-bound protein predicted to be outside the membrane, in the extracellular region; IPR020846: Major facilitator superfamily domain; PTHR21576:SF22: ; TMhelix: Region of a membrane-bound protein predicted to be embedded in the membrane.; TRANSME…
g20207	200.101	1.85399	0.308206	6.01542	1.79418e-09	6.5012e-08	fasciclin	NA	NON_CYTOPLASMIC_DOMAIN: Region of a membrane-bound protein predicted to be outside the membrane, in the extracellular region; SignalP-noTM: ; SIGNAL_PEPTIDE: Signal peptide region; SIGNAL_PEPTIDE_N_REGION: N-terminal region of a signal peptide.; SIGNAL_PEPTIDE_H_REGION: Hydrophobic region of a signal peptide.; SIGNAL_PEPTIDE_C_REGION: C-terminal region of a signal peptide.; IPR000782: FAS1 domain
g19092	3013.15	1.84341	0.323076	5.70582	1.15783e-08	3.39599e-07	Alpha/Beta hydrolase fold	NA	IPR029059: Alpha/beta hydrolase fold-5; IPR029058: Alpha/Beta hydrolase fold
g74397	143.847	1.8355	0.34597	5.30538	1.1244e-07	2.51155e-06	atherin	GO:0005515	PTHR12844: ; IPR001660: Sterile alpha motif domain
g24290	947.677	1.81764	0.296671	6.12677	8.96826e-10	3.45543e-08	B12D protein	NA	TMhelix: Region of a membrane-bound protein predicted to be embedded in the membrane.; SIGNAL_PEPTIDE: Signal peptide region; SIGNAL_PEPTIDE_N_REGION: N-terminal region of a signal peptide.; SIGNAL_PEPTIDE_C_REGION: C-terminal region of a signal peptide.; NON_CYTOPLASMIC_DOMAIN: Region of a membrane-bound protein predicted to be outside the membrane, in the extracellular region; IPR010530: NADH-u…
g23360	2350.54	1.81306	0.401504	4.51569	6.31118e-06	8.71012e-05	xyloglucan 6-xylosyltransferase-like	GO:0016021;GO:0016757	PTHR31311: ; IPR029044: Nucleotide-diphospho-sugar transferases; IPR008630: Glycosyltransferase 34
g67857	71.5848	1.813	0.446968	4.05621	4.98759e-05	0.000519485	proton-coupled amino acid transporter 3-like	NA	CYTOPLASMIC_DOMAIN: Region of a membrane-bound protein predicted to be outside the membrane, in the cytoplasm.; NON_CYTOPLASMIC_DOMAIN: Region of a membrane-bound protein predicted to be outside the membrane, in the extracellular region; PTHR22950:SF305: ; TMhelix: Region of a membrane-bound protein predicted to be embedded in the membrane.; PTHR22950: ; IPR013057: Amino acid transporter, transme…
g53706	7552.54	1.80315	0.31606	5.70508	1.16287e-08	3.40411e-07	Alpha/Beta hydrolase fold	NA	IPR029058: Alpha/Beta hydrolase fold; TMhelix: Region of a membrane-bound protein predicted to be embedded in the membrane.; SIGNAL_PEPTIDE: Signal peptide region; SIGNAL_PEPTIDE_N_REGION: N-terminal region of a signal peptide.; SIGNAL_PEPTIDE_C_REGION: C-terminal region of a signal peptide.; CYTOPLASMIC_DOMAIN: Region of a membrane-bound protein predicted to be outside the membrane, in the cytop…
g50609	59.3049	1.80261	0.432643	4.1665	3.09317e-05	0.00034325	serine/threonine protein kinase	GO:0004672;GO:0005524;GO:0006468	TMhelix: Region of a membrane-bound protein predicted to be embedded in the membrane.; G3DSA:3.30.200.20: ; PTHR24362:SF160: ; PTHR24362: ; IPR011009: Protein kinase-like domain; CYTOPLASMIC_DOMAIN: Region of a membrane-bound protein predicted to be outside the membrane, in the cytoplasm.; NON_CYTOPLASMIC_DOMAIN: Region of a membrane-bound protein predicted to be outside the membrane, in the extr…
g55044	51.8998	1.79564	0.39063	4.59677	4.291e-06	6.29291e-05	ARIADNE family protein	GO:0004842;GO:0016567	IPR031127: E3 ubiquitin ligase RBR family; IPR017907: Zinc finger, RING-type, conserved site; SSF57850: ; IPR002867: IBR domain; IPR013083: Zinc finger, RING/FYVE/PHD-type; Coil:
g50066	7.93638	1.79226	0.620984	2.88617	0.00389962	0.0204362	Pectin lyase fold/virulence factor	NA	CYTOPLASMIC_DOMAIN: Region of a membrane-bound protein predicted to be outside the membrane, in the cytoplasm.; NON_CYTOPLASMIC_DOMAIN: Region of a membrane-bound protein predicted to be outside the membrane, in the extracellular region; IPR011050: Pectin lyase fold/virulence factor; TMhelix: Region of a membrane-bound protein predicted to be embedded in the membrane.; PS51257: Prokaryotic membra…
g16017	1218.53	1.79107	0.277698	6.44972	1.12059e-10	5.16782e-09	ubiquinol oxidase 4, chloroplastic/chromoplastic	GO:0009916;GO:0055114	CYTOPLASMIC_DOMAIN: Region of a membrane-bound protein predicted to be outside the membrane, in the cytoplasm.; NON_CYTOPLASMIC_DOMAIN: Region of a membrane-bound protein predicted to be outside the membrane, in the extracellular region; PTHR31803:SF10: ; IPR002680: Alternative oxidase; Coil: ; PTHR31803: ; TRANSMEMBRANE: Region of a membrane-bound protein predicted to be embedded in the membrane.
g4162	208.773	1.77452	0.331704	5.3497	8.80999e-08	2.03772e-06	fructose-bisphosphate aldolase cytoplasmic isozyme	GO:0003676;GO:0003824;GO:0004332;GO:0006096	IPR013785: Aldolase-type TIM barrel; SSF51569: ; IPR029768: Fructose-bisphosphate aldolase class-I active site; IPR012337: Ribonuclease H-like domain; IPR000741: Fructose-bisphosphate aldolase, class-I; PTHR11627:
g3150	1108.08	1.77031	0.229262	7.72177	1.14724e-14	9.71457e-13	Hemimethylated DNA-binding domain	GO:0003677	IPR011722: Hemimethylated DNA-binding domain; PTHR31350:
g17056	1150.23	1.7687	0.206107	8.58145	9.36806e-18	1.11435e-15	probable sulfate transporter 4.2, BicA homolog	GO:0008271;GO:0008272;GO:0015116;GO:0016020;GO:0016021;GO:0055085	IPR011547: SLC26A/SulP transporter domain; CYTOPLASMIC_DOMAIN: Region of a membrane-bound protein predicted to be outside the membrane, in the cytoplasm.; NON_CYTOPLASMIC_DOMAIN: Region of a membrane-bound protein predicted to be outside the membrane, in the extracellular region; IPR002645: STAS domain; TMhelix: Region of a membrane-bound protein predicted to be embedded in the membrane.; IPR0019…
g30335	721.044	1.76155	0.297444	5.92229	3.17484e-09	1.08147e-07	biopolymer transporter TonB	NA	NA
g41669	212.942	1.745	0.357057	4.88717	1.02297e-06	1.79325e-05	spore gernimation protein	NA	IPR018392: LysM domain
g4482	408.496	1.74069	0.234936	7.40922	1.27043e-13	9.06724e-12	citrate synthase, glyoxysomal	GO:0006099;GO:0046912	IPR016142: Citrate synthase-like, large alpha subdomain; CYTOPLASMIC_DOMAIN: Region of a membrane-bound protein predicted to be outside the membrane, in the cytoplasm.; NON_CYTOPLASMIC_DOMAIN: Region of a membrane-bound protein predicted to be outside the membrane, in the extracellular region; PTHR11739:SF4: ; IPR019810: Citrate synthase active site; IPR002020: Citrate synthase; IPR016143: Citrat…
g31305	2853.13	1.74022	0.366307	4.7507	2.02713e-06	3.30606e-05	Cellulose synthase A catalytic subunit 1	GO:0016020;GO:0016760;GO:0030244	IPR027934: Cellulose synthase, RING-type zinc finger; TMhelix: Region of a membrane-bound protein predicted to be embedded in the membrane.; PTHR13301: ; CYTOPLASMIC_DOMAIN: Region of a membrane-bound protein predicted to be outside the membrane, in the cytoplasm.; IPR005150: Cellulose synthase; NON_CYTOPLASMIC_DOMAIN: Region of a membrane-bound protein predicted to be outside the membrane, in th…
g44487	148.694	1.7401	0.314309	5.53627	3.08979e-08	8.12452e-07	cell division protein FtsZ	GO:0003924	IPR024757: Cell division protein FtsZ, C-terminal; PTHR30314:SF3: ; PTHR30314: ; IPR003008: Tubulin/FtsZ, GTPase domain; IPR018316: Tubulin/FtsZ, 2-layer sandwich domain; IPR008280: Tubulin/FtsZ, C-terminal
g34450	436.511	1.73732	0.255769	6.79254	1.10175e-11	5.69413e-10	lecithin-cholesterol acyltransferase-like 4	NA	PTHR11440: ; PTHR11440:SF3: ; Coil:
g38033	445.041	1.72693	0.232818	7.4175	1.19349e-13	8.55884e-12	probable alpha-1,6-mannosyltransferase MNN10	GO:0016021;GO:0016757	CYTOPLASMIC_DOMAIN: Region of a membrane-bound protein predicted to be outside the membrane, in the cytoplasm.; NON_CYTOPLASMIC_DOMAIN: Region of a membrane-bound protein predicted to be outside the membrane, in the extracellular region; PTHR31306: ; PTHR31306:SF1: ; IPR029044: Nucleotide-diphospho-sugar transferases; TRANSMEMBRANE: Region of a membrane-bound protein predicted to be embedded in t…
g58818	2266.65	1.72517	0.27206	6.34113	2.28092e-10	9.90909e-09	Endoplasmic reticulum oxidoreductin 1	GO:0003756;GO:0005783;GO:0016671;GO:0055114	IPR007266: Endoplasmic reticulum oxidoreductin 1; SSF110019: ; PTHR12613:SF0:
g50780	14.3239	1.71531	0.569643	3.01119	0.00260224	0.0147012	GDP-mannose transporter GONST2	NA	CYTOPLASMIC_DOMAIN: Region of a membrane-bound protein predicted to be outside the membrane, in the cytoplasm.; NON_CYTOPLASMIC_DOMAIN: Region of a membrane-bound protein predicted to be outside the membrane, in the extracellular region; IPR004853: Sugar phosphate transporter domain; TMhelix: Region of a membrane-bound protein predicted to be embedded in the membrane.; PTHR11132:SF81: ; PTHR11132…
g29843	4458.44	1.71341	0.219267	7.81426	5.52851e-15	4.84569e-13	phospholipase D beta 1-like	GO:0003824;GO:0004630;GO:0005509;GO:0005515;GO:0016020;GO:0046470	SSF56024: ; IPR011402: Phospholipase D, plant; IPR001736: Phospholipase D/Transphosphatidylase; IPR015679: Phospholipase D family; PTHR18896:SF11: ; G3DSA:3.30.870.10: ; IPR000008: C2 domain; IPR024632: Phospholipase D, C-terminal
g51264	39.2029	1.71335	0.424903	4.03234	5.52246e-05	0.000566922	UMP-CMP kinase 3-like	GO:0005524;GO:0006139;GO:0019205	PTHR23359:SF100: ; IPR027417: P-loop containing nucleoside triphosphate hydrolase; PF00406: Adenylate kinase; IPR000850: Adenylate kinase/UMP-CMP kinase
g30175	5527.01	1.71205	0.215249	7.95379	1.80888e-15	1.68395e-13	probable pectinesterase/pectinesterase inhibitor 20	GO:0005618;GO:0030599;GO:0042545	TMhelix: Region of a membrane-bound protein predicted to be embedded in the membrane.; SIGNAL_PEPTIDE: Signal peptide region; SIGNAL_PEPTIDE_N_REGION: N-terminal region of a signal peptide.; SIGNAL_PEPTIDE_C_REGION: C-terminal region of a signal peptide.; IPR012334: Pectin lyase fold; IPR011050: Pectin lyase fold/virulence factor; NON_CYTOPLASMIC_DOMAIN: Region of a membrane-bound protein predict…
g78815	33.0647	1.70472	0.496628	3.43259	0.000597854	0.00435405	putative protein kinase	GO:0004672;GO:0005515;GO:0005524;GO:0006468	TMhelix: Region of a membrane-bound protein predicted to be embedded in the membrane.; IPR002290: Serine/threonine/dual specificity protein kinase, catalytic domain; G3DSA:3.30.200.20: ; PTHR27001: ; IPR001245: Serine-threonine/tyrosine-protein kinase catalytic domain; IPR013320: Concanavalin A-like lectin/glucanase domain; IPR011009: Protein kinase-like domain; IPR008271: Serine/threonine-protei…
g46741	35.5574	1.70032	0.485603	3.50146	0.000462721	0.00349912	lactosylceramide 4-alpha-galactosyltransferase	NA	SIGNAL_PEPTIDE: Signal peptide region; IPR007577: Glycosyltransferase, DXD sugar-binding motif; SIGNAL_PEPTIDE_C_REGION: C-terminal region of a signal peptide.; NON_CYTOPLASMIC_DOMAIN: Region of a membrane-bound protein predicted to be outside the membrane, in the extracellular region; SignalP-noTM: ; IPR007652: Alpha 1,4-glycosyltransferase domain; IPR029044: Nucleotide-diphospho-sugar transfera…
g882	5248.22	1.6999	0.224682	7.56578	3.85555e-14	2.99414e-12	oryzain alpha chain-like	GO:0006508;GO:0008234	PTHR12411:SF344: ; IPR000118: Granulin; SSF54001: ; SIGNAL_PEPTIDE_N_REGION: N-terminal region of a signal peptide.; IPR013128: Peptidase C1A; IPR025661: Cysteine peptidase, asparagine active site; NON_CYTOPLASMIC_DOMAIN: Region of a membrane-bound protein predicted to be outside the membrane, in the extracellular region; G3DSA:3.90.70.10: ; SIGNAL_PEPTIDE_H_REGION: Hydrophobic region of a signal…
g34505	1042.36	1.69114	0.241361	7.0067	2.44005e-12	1.36972e-10	carbonic anhydrase 9	NA	TMhelix: Region of a membrane-bound protein predicted to be embedded in the membrane.; SIGNAL_PEPTIDE: Signal peptide region; SIGNAL_PEPTIDE_N_REGION: N-terminal region of a signal peptide.; IPR001148: Alpha carbonic anhydrase; SIGNAL_PEPTIDE_C_REGION: C-terminal region of a signal peptide.; NON_CYTOPLASMIC_DOMAIN: Region of a membrane-bound protein predicted to be outside the membrane, in the ex…
g82059	18.7587	1.69063	0.54789	3.08571	0.00203066	0.0120632	ABC transporter A family member 7	GO:0005215;GO:0006810;GO:0016021	PTHR19229:SF127: ; CYTOPLASMIC_DOMAIN: Region of a membrane-bound protein predicted to be outside the membrane, in the cytoplasm.; NON_CYTOPLASMIC_DOMAIN: Region of a membrane-bound protein predicted to be outside the membrane, in the extracellular region; IPR026082: ABC transporter A, ABCA; TMhelix: Region of a membrane-bound protein predicted to be embedded in the membrane.; TRANSMEMBRANE: Regi…
g28544	990.888	1.68802	0.2699	6.25425	3.99438e-10	1.67228e-08	transmembrane protein 53	NA	IPR029058: Alpha/Beta hydrolase fold; PTHR12265:SF11: ; IPR008547: Protein of unknown function DUF829, TMEM53
g225	182.009	1.68522	0.347846	4.84472	1.2679e-06	2.18429e-05	transmembrane protease serine 3	GO:0004252;GO:0006508	IPR009003: Peptidase S1, PA clan; PTHR24276: ; IPR001254: Serine proteases, trypsin domain; G3DSA:2.40.10.10: ; IPR018114: Peptidase S1, trypsin family, active site
g55042	121.557	1.68503	0.307913	5.47242	4.4393e-08	1.12014e-06	E3 ubiquitin-protein ligase RNF19B	GO:0004842;GO:0016567	IPR031127: E3 ubiquitin ligase RBR family; IPR017907: Zinc finger, RING-type, conserved site; SSF57850: ; IPR013083: Zinc finger, RING/FYVE/PHD-type; Coil:
g57610	2244.61	1.68265	0.235271	7.15196	8.55497e-13	5.12888e-11	Pectin lyase fold/virulence factor	NA	PF13229: Right handed beta helix region; SIGNAL_PEPTIDE: Signal peptide region; SIGNAL_PEPTIDE_N_REGION: N-terminal region of a signal peptide.; SIGNAL_PEPTIDE_C_REGION: C-terminal region of a signal peptide.; IPR012334: Pectin lyase fold; IPR011050: Pectin lyase fold/virulence factor; NON_CYTOPLASMIC_DOMAIN: Region of a membrane-bound protein predicted to be outside the membrane, in the extracel…
g6696	138.457	1.68238	0.320856	5.24342	1.5763e-07	3.38191e-06	Asparaginase	GO:0006520	IPR027474: L-asparaginase, N-terminal; IPR027473: L-asparaginase, C-terminal domain; PTHR11707: ; PIRSF500176: ; IPR006034: Asparaginase/glutaminase; PTHR11707:SF3: ; IPR027475: Asparaginase/glutaminase, active site 2
g38176	1634.93	1.68106	0.233903	7.18697	6.62452e-13	4.05259e-11	mitogen-activated protein kinase kinase 6	GO:0004672;GO:0005524;GO:0006468	PTHR24361:SF385: ; IPR017441: Protein kinase, ATP binding site; IPR002290: Serine/threonine/dual specificity protein kinase, catalytic domain; G3DSA:3.30.200.20: ; PTHR24361: ; IPR011009: Protein kinase-like domain; IPR008271: Serine/threonine-protein kinase, active site; IPR000719: Protein kinase domain; G3DSA:1.10.510.10:
g34388	49.84	1.67758	0.402676	4.16607	3.09894e-05	0.000343542	WD40/YVTN repeat-like-containing domain	GO:0004672;GO:0005515;GO:0005524;GO:0006468	PTHR27003: ; G3DSA:3.30.200.20: ; IPR001680: WD40 repeat; IPR001245: Serine-threonine/tyrosine-protein kinase catalytic domain; IPR011009: Protein kinase-like domain; IPR000719: Protein kinase domain; IPR017986: WD40-repeat-containing domain; G3DSA:1.10.510.10: ; IPR015943: WD40/YVTN repeat-like-containing domain; Coil: ; PTHR27003:SF84:
g20008	3032.29	1.67575	0.280213	5.9803	2.22729e-09	7.89088e-08	CBS domain	NA	PTHR11911:SF109: ; G3DSA:3.10.580.10: ; SSF54631: ; IPR000644: CBS domain; PTHR11911:
g3760	1409.06	1.67294	0.308059	5.43059	5.61691e-08	1.37335e-06	malate dehydrogenase	GO:0003824;GO:0005975;GO:0006108;GO:0016491;GO:0016615;GO:0016616;GO:0019752;GO:0030060;GO:0055114	G3DSA:3.40.50.720: ; IPR010945: Malate dehydrogenase, type 2; IPR022383: Lactate/malate dehydrogenase, C-terminal; IPR016040: NAD(P)-binding domain; IPR011274: Malate dehydrogenase, NAD-dependent, cytosolic; IPR001557: L-lactate/malate dehydrogenase; IPR001236: Lactate/malate dehydrogenase, N-terminal; IPR001252: Malate dehydrogenase, active site
g46342	10.0714	1.66357	0.629503	2.64267	0.00822556	0.0369082	Haem peroxidase, plant/fungal/bacterial	GO:0006979;GO:0020037;GO:0004601;GO:0055114	NA
g32035	1433.59	1.65995	0.320796	5.17448	2.28549e-07	4.73789e-06	phospholipase A1-Igamma2, chloroplastic-like	GO:0006629	PTHR31403: ; IPR002921: Fungal lipase-like domain; IPR029058: Alpha/Beta hydrolase fold; PTHR31403:SF7:
g31153	1205.94	1.65016	0.213605	7.7253	1.11589e-14	9.50286e-13	Trimethylguanosine synthase	GO:0001510;GO:0005515;GO:0008168;GO:0009452	NON_CYTOPLASMIC_DOMAIN: Region of a membrane-bound protein predicted to be outside the membrane, in the extracellular region; PTHR14741:SF32: ; SIGNAL_PEPTIDE: Signal peptide region; IPR029063: S-adenosyl-L-methionine-dependent methyltransferase; IPR001202: WW domain; PTHR14741: ; IPR019012: RNA cap guanine-N2 methyltransferase; SIGNAL_PEPTIDE_N_REGION: N-terminal region of a signal peptide.; SIG…
g45625	212.711	1.64192	0.273845	5.99581	2.02473e-09	7.22538e-08	heat shock cognate 70 kDa protein-like	NA	PTHR19375: ; IPR018181: Heat shock protein 70, conserved site; G3DSA:3.90.640.10: ; G3DSA:3.30.420.40: ; IPR029047: Heat shock protein 70kD, peptide-binding domain; IPR013126: Heat shock protein 70 family; G3DSA:3.30.30.30: ; SSF53067:
g27793	2724.43	1.63819	0.170892	9.5861	9.14802e-22	1.63227e-19	probable methyltransferase PMT21	GO:0008168	TMhelix: Region of a membrane-bound protein predicted to be embedded in the membrane.; IPR029063: S-adenosyl-L-methionine-dependent methyltransferase; PTHR10108:SF772: ; PTHR10108: ; CYTOPLASMIC_DOMAIN: Region of a membrane-bound protein predicted to be outside the membrane, in the cytoplasm.; IPR004159: Putative S-adenosyl-L-methionine-dependent methyltransferase; NON_CYTOPLASMIC_DOMAIN: Region …
g11031	110.098	1.62726	0.461183	3.52845	0.000417997	0.00322935	Protein sel-1 like protein 1	GO:0005515	PTHR11102: ; IPR011990: Tetratricopeptide-like helical domain; SSF81901: ; IPR006597: Sel1-like repeat
g30750	1632.45	1.62334	0.223596	7.26018	3.86572e-13	2.51911e-11	bax inhibitor 1-like	NA	CYTOPLASMIC_DOMAIN: Region of a membrane-bound protein predicted to be outside the membrane, in the cytoplasm.; NON_CYTOPLASMIC_DOMAIN: Region of a membrane-bound protein predicted to be outside the membrane, in the extracellular region; IPR006214: Bax inhibitor 1-related; TMhelix: Region of a membrane-bound protein predicted to be embedded in the membrane.; TRANSMEMBRANE: Region of a membrane-bo…
g46672	174.662	1.61551	0.47532	3.39878	0.00067687	0.00483322	glyceraldehyde-3-phosphate dehydrogenase, cytosolic	GO:0006006;GO:0016620;GO:0050661;GO:0051287;GO:0055114	G3DSA:3.40.50.720: ; IPR020831: Glyceraldehyde/Erythrose phosphate dehydrogenase family; IPR020829: Glyceraldehyde 3-phosphate dehydrogenase, catalytic domain; IPR006424: Glyceraldehyde-3-phosphate dehydrogenase, type I; G3DSA:3.30.360.10: ; IPR020830: Glyceraldehyde 3-phosphate dehydrogenase, active site; IPR016040: NAD(P)-binding domain; SSF55347:
g47130	1080.42	1.60509	0.235271	6.8223	8.95965e-12	4.72842e-10	Pectin lyase fold/virulence factor	NA	CYTOPLASMIC_DOMAIN: Region of a membrane-bound protein predicted to be outside the membrane, in the cytoplasm.; NON_CYTOPLASMIC_DOMAIN: Region of a membrane-bound protein predicted to be outside the membrane, in the extracellular region; IPR011050: Pectin lyase fold/virulence factor; TMhelix: Region of a membrane-bound protein predicted to be embedded in the membrane.; TRANSMEMBRANE: Region of a …
g53548	244.899	1.60444	0.289095	5.54987	2.85875e-08	7.59696e-07	Metalloenzyme, LuxS/M16 peptidase-like	GO:0003824;GO:0046872	IPR011249: Metalloenzyme, LuxS/M16 peptidase-like
g20070	35.1461	1.60055	0.443231	3.61109	0.00030491	0.00247696	PolyAdenylation factor subunit 1	GO:0005515	CYTOPLASMIC_DOMAIN: Region of a membrane-bound protein predicted to be outside the membrane, in the cytoplasm.; NON_CYTOPLASMIC_DOMAIN: Region of a membrane-bound protein predicted to be outside the membrane, in the extracellular region; PTHR22847: ; IPR017986: WD40-repeat-containing domain; IPR015943: WD40/YVTN repeat-like-containing domain; IPR001680: WD40 repeat; TRANSMEMBRANE: Region of a mem…
g7986	587.008	1.59957	0.29717	5.38268	7.33853e-08	1.7376e-06	Glycoside hydrolase superfamily	GO:0004553;GO:0005975;GO:0016798	PTHR31490: ; IPR001000: Glycoside hydrolase, family 10; PTHR31490:SF1: ; IPR003305: Carbohydrate-binding, CenC-like; IPR017853: Glycoside hydrolase superfamily; IPR013781: Glycoside hydrolase, catalytic domain; IPR008979: Galactose-binding domain-like
g27759	37.1147	1.59455	0.617925	2.5805	0.00986587	0.0424913	Zinc finger, CCHC-type	GO:0003676;GO:0008270	PF13650: Aspartyl protease; SSF56672: ; G3DSA:3.10.10.10: ; IPR021109: Aspartic peptidase domain; IPR001878: Zinc finger, CCHC-type; Coil:
g18711	3052.49	1.59362	0.281959	5.65196	1.58633e-08	4.46076e-07	glutamate synthase 1	GO:0003824;GO:0005506;GO:0006537;GO:0006807;GO:0008152;GO:0010181;GO:0015930;GO:0016040;GO:0016491;GO:0016638;GO:0016639;GO:0045181;GO:0050660;GO:0051536;GO:0055114	PTHR11938: ; IPR013785: Aldolase-type TIM barrel; IPR006005: Glutamate synthase, NADH/NADPH, small subunit 1; IPR028261: Dihydroprymidine dehydrogenase domain II; IPR029055: Nucleophile aminohydrolases, N-terminal; IPR006982: Glutamate synthase, central-N; IPR002932: Glutamate synthase domain; IPR017932: Glutamine amidotransferase type 2 domain; G3DSA:3.40.50.720: ; PR00419: Adrenodoxin reductase…
g29348	171.59	1.59261	0.255447	6.23459	4.52965e-10	1.87026e-08	light-inducible protein CPRF2-like	GO:0003700;GO:0006355;GO:0043565	IPR004827: Basic-leucine zipper domain; PTHR22952: ; SSF101447: ; SSF57959: ; G3DSA:1.20.5.170: ; Coil:
g29597	3102.99	1.59125	0.33113	4.80552	1.54351e-06	2.60227e-05	sulfate transporter 1.3-like , BicA homolog	GO:0005886;GO:0008271;GO:0008272;GO:0015116;GO:0016020;GO:0016021;GO:0055085	IPR011547: SLC26A/SulP transporter domain; CYTOPLASMIC_DOMAIN: Region of a membrane-bound protein predicted to be outside the membrane, in the cytoplasm.; NON_CYTOPLASMIC_DOMAIN: Region of a membrane-bound protein predicted to be outside the membrane, in the extracellular region; TMhelix: Region of a membrane-bound protein predicted to be embedded in the membrane.; IPR030314: Plant high affinity …
g46824	489.973	1.58365	0.25552	6.19776	5.72728e-10	2.28908e-08	T-complex 11	NA	IPR008862: T-complex 11; PTHR12832:SF11:
g32326	226.52	1.57796	0.356589	4.42515	9.63742e-06	0.000125824	protein rolling stone-like	NA	PTHR12242: ; CYTOPLASMIC_DOMAIN: Region of a membrane-bound protein predicted to be outside the membrane, in the cytoplasm.; NON_CYTOPLASMIC_DOMAIN: Region of a membrane-bound protein predicted to be outside the membrane, in the extracellular region; TMhelix: Region of a membrane-bound protein predicted to be embedded in the membrane.; PTHR12242:SF1: ; TRANSMEMBRANE: Region of a membrane-bound pr…
g19581	1479	1.57785	0.323112	4.88329	1.04331e-06	1.8225e-05	receptor-like protein kinase isoform X1	GO:0004672;GO:0005524;GO:0006468	IPR017441: Protein kinase, ATP binding site; PTHR27003: ; TMhelix: Region of a membrane-bound protein predicted to be embedded in the membrane.; IPR002290: Serine/threonine/dual specificity protein kinase, catalytic domain; G3DSA:3.30.200.20: ; IPR013320: Concanavalin A-like lectin/glucanase domain; IPR011009: Protein kinase-like domain; IPR008271: Serine/threonine-protein kinase, active site; CY…
g37989	586.067	1.57003	0.32493	4.8319	1.35237e-06	2.30857e-05	low-density lipoprotein receptor-related protein 2	GO:0005515	IPR002172: Low-density lipoprotein (LDL) receptor class A repeat; PTHR10529:SF242: ; G3DSA:4.10.1220.10: ; SIGNAL_PEPTIDE: Signal peptide region; PTHR10529: ; IPR023415: Low-density lipoprotein (LDL) receptor class A, conserved site; G3DSA:2.160.10.10: ; SIGNAL_PEPTIDE_C_REGION: C-terminal region of a signal peptide.; CYTOPLASMIC_DOMAIN: Region of a membrane-bound protein predicted to be outside …
g45770	207.524	1.56973	0.288543	5.4402	5.32218e-08	1.30769e-06	putative leucine-rich repeat receptor-like serine/threonine-protein kinase At2g24130	GO:0004672;GO:0005515;GO:0005524;GO:0006468	TMhelix: Region of a membrane-bound protein predicted to be embedded in the membrane.; IPR002290: Serine/threonine/dual specificity protein kinase, catalytic domain; G3DSA:3.30.200.20: ; PTHR27001: ; IPR013320: Concanavalin A-like lectin/glucanase domain; IPR011009: Protein kinase-like domain; IPR008271: Serine/threonine-protein kinase, active site; SSF63825: ; CYTOPLASMIC_DOMAIN: Region of a mem…
g31986	26.2529	1.5685	0.516102	3.03914	0.00237258	0.0136981	cupin	NA	IPR013096: Cupin 2, conserved barrel; IPR011051: RmlC-like cupin domain; PTHR36440:SF1: ; PTHR36440: ; IPR014710: RmlC-like jelly roll fold
g44335	785.519	1.56394	0.340246	4.5965	4.29648e-06	6.29478e-05	chromosome segregation protein SMC	NA	Coil:
g17133	291.93	1.55742	0.248932	6.2564	3.93967e-10	1.654e-08	Glutamate dehydrogenase, NAD-specific	NA	CYTOPLASMIC_DOMAIN: Region of a membrane-bound protein predicted to be outside the membrane, in the cytoplasm.; NON_CYTOPLASMIC_DOMAIN: Region of a membrane-bound protein predicted to be outside the membrane, in the extracellular region; IPR019651: Glutamate dehydrogenase, NAD-specific; TRANSMEMBRANE: Region of a membrane-bound protein predicted to be embedded in the membrane.
g54015	359.084	1.5566	0.365894	4.25425	2.09754e-05	0.000243894	legumin B-like	GO:0045735	TMhelix: Region of a membrane-bound protein predicted to be embedded in the membrane.; SIGNAL_PEPTIDE: Signal peptide region; IPR006045: Cupin 1; SIGNAL_PEPTIDE_N_REGION: N-terminal region of a signal peptide.; PTHR31189: ; SIGNAL_PEPTIDE_C_REGION: C-terminal region of a signal peptide.; NON_CYTOPLASMIC_DOMAIN: Region of a membrane-bound protein predicted to be outside the membrane, in the extrac…
g16050	1076.26	1.55624	0.294736	5.28012	1.29096e-07	2.84126e-06	Gibberellin 20 oxidase 2	GO:0005506;GO:0016491;GO:0055114	IPR002283: Isopenicillin N synthase; SSF51197: ; IPR027443: Isopenicillin N synthase-like; IPR005123: Oxoglutarate/iron-dependent dioxygenase; PTHR10209:SF214: ; PTHR10209: ; IPR026992: Non-haem dioxygenase N-terminal domain
g29818	224.738	1.55556	0.300677	5.17352	2.29722e-07	4.75563e-06	6-phosphogluconate dehydrogenase C-terminal domain-like	GO:0004616;GO:0016491;GO:0051287;GO:0055114	G3DSA:3.40.50.720: ; IPR006115: 6-phosphogluconate dehydrogenase, NADP-binding; IPR013328: 6-phosphogluconate dehydrogenase, domain 2; IPR008927: 6-phosphogluconate dehydrogenase C-terminal domain-like; TMhelix: Region of a membrane-bound protein predicted to be embedded in the membrane.; SIGNAL_PEPTIDE: Signal peptide region; SIGNAL_PEPTIDE_N_REGION: N-terminal region of a signal peptide.; PTHR2…
g24186	235.678	1.55304	0.23767	6.53442	6.38572e-11	3.04806e-09	serine hydrolase	NA	PTHR22935: ; IPR012338: Beta-lactamase/transpeptidase-like; IPR001466: Beta-lactamase-related
g41491	647.124	1.55001	0.560379	2.766	0.00567486	0.0277142	Low-density lipoprotein (LDL) receptor class A repeat	GO:0005515	IPR002172: Low-density lipoprotein (LDL) receptor class A repeat; NON_CYTOPLASMIC_DOMAIN: Region of a membrane-bound protein predicted to be outside the membrane, in the extracellular region; SignalP-noTM: ; SIGNAL_PEPTIDE: Signal peptide region; IPR023415: Low-density lipoprotein (LDL) receptor class A, conserved site; SIGNAL_PEPTIDE_H_REGION: Hydrophobic region of a signal peptide.; SIGNAL_PEPT…
g31564	258.534	1.54997	0.597155	2.59559	0.00944285	0.0410785	E3 ubiquitin-protein ligase TRAIP-like	GO:0005515;GO:0008270	G3DSA:3.10.20.90: ; SSF57850: ; IPR001841: Zinc finger, RING-type; IPR029071: Ubiquitin-related domain; IPR013083: Zinc finger, RING/FYVE/PHD-type; IPR000626: Ubiquitin domain; Coil:
g48448	71.6082	1.54838	0.515622	3.00294	0.00267387	0.0150387	Pectin lyase fold/virulence factor	GO:0003676;GO:0008270	PF13229: Right handed beta helix region; IPR012334: Pectin lyase fold; CYTOPLASMIC_DOMAIN: Region of a membrane-bound protein predicted to be outside the membrane, in the cytoplasm.; IPR011050: Pectin lyase fold/virulence factor; NON_CYTOPLASMIC_DOMAIN: Region of a membrane-bound protein predicted to be outside the membrane, in the extracellular region; IPR001878: Zinc finger, CCHC-type; IPR00662…
g24296	164.88	1.54395	0.360786	4.27939	1.87406e-05	0.000221168	Phosphatidic acid phosphatase type 2/haloperoxidase	GO:0004601;GO:0055114	PTHR34599:SF1: ; IPR016119: Bromoperoxidase/chloroperoxidase, C-terminal; SIGNAL_PEPTIDE: Signal peptide region; IPR000326: Phosphatidic acid phosphatase type 2/haloperoxidase; SIGNAL_PEPTIDE_C_REGION: C-terminal region of a signal peptide.; NON_CYTOPLASMIC_DOMAIN: Region of a membrane-bound protein predicted to be outside the membrane, in the extracellular region; SignalP-noTM: ; PTHR34599: ; SI…
g48916	13.942	1.54142	0.558839	2.75825	0.00581114	0.0282692	serine carboxypeptidase-like 20	GO:0004185;GO:0006508	IPR029058: Alpha/Beta hydrolase fold; TMhelix: Region of a membrane-bound protein predicted to be embedded in the membrane.; PTHR11802:SF62: ; CYTOPLASMIC_DOMAIN: Region of a membrane-bound protein predicted to be outside the membrane, in the cytoplasm.; NON_CYTOPLASMIC_DOMAIN: Region of a membrane-bound protein predicted to be outside the membrane, in the extracellular region; IPR001563: Peptida…
g4185	2636.27	1.54069	0.263362	5.85008	4.91334e-09	1.58709e-07	Pectin lyase fold/virulence factor	NA	IPR011050: Pectin lyase fold/virulence factor; TMhelix: Region of a membrane-bound protein predicted to be embedded in the membrane.; PTHR11319: ; IPR012334: Pectin lyase fold; IPR006626: Parallel beta-helix repeat
g78800	1205.4	1.53855	0.282531	5.44561	5.1628e-08	1.27061e-06	putative protein kinase	GO:0004672;GO:0005515;GO:0005524;GO:0006468	TMhelix: Region of a membrane-bound protein predicted to be embedded in the membrane.; IPR002290: Serine/threonine/dual specificity protein kinase, catalytic domain; PTHR27001: ; IPR013320: Concanavalin A-like lectin/glucanase domain; IPR011009: Protein kinase-like domain; IPR008271: Serine/threonine-protein kinase, active site; NON_CYTOPLASMIC_DOMAIN: Region of a membrane-bound protein predicted…
g37201	14.8919	1.53657	0.578272	2.65717	0.0078799	0.0357241	E3 ubiquitin-protein ligase RNF216 isoform X2	NA	SSF57850: ; IPR002867: IBR domain; IPR013083: Zinc finger, RING/FYVE/PHD-type; PTHR22770:
g939	4652.65	1.52923	0.22333	6.8474	7.52064e-12	4.01137e-10	Protein transport protein SEC23	GO:0006886;GO:0006888;GO:0008270;GO:0030127	SSF82754: ; SSF81995: ; IPR012990: Sec23/Sec24 beta-sandwich; PTHR11141:SF6: ; G3DSA:2.60.40.1670: ; IPR006896: Sec23/Sec24, trunk domain; PTHR11141: ; IPR006895: Zinc finger, Sec23/Sec24-type; IPR029006: ADF-H/Gelsolin-like domain; IPR002035: von Willebrand factor, type A; IPR007123: Gelsolin-like domain
g28475	923.207	1.51953	0.253395	5.99668	2.01391e-09	7.20532e-08	M-phase phosphoprotein 9 isoform X1	NA	NON_CYTOPLASMIC_DOMAIN: Region of a membrane-bound protein predicted to be outside the membrane, in the extracellular region; TMhelix: Region of a membrane-bound protein predicted to be embedded in the membrane.; Coil: ; SSF57997: ; TRANSMEMBRANE: Region of a membrane-bound protein predicted to be embedded in the membrane.
g46399	98.1683	1.51249	0.365253	4.14095	3.45873e-05	0.00037839	conserved hypothetical protein	NA	NON_CYTOPLASMIC_DOMAIN: Region of a membrane-bound protein predicted to be outside the membrane, in the extracellular region; TMhelix: Region of a membrane-bound protein predicted to be embedded in the membrane.; SIGNAL_PEPTIDE: Signal peptide region; SIGNAL_PEPTIDE_N_REGION: N-terminal region of a signal peptide.; Coil: ; SIGNAL_PEPTIDE_H_REGION: Hydrophobic region of a signal peptide.; SIGNAL_P…
g50265	19438.4	1.5121	0.272856	5.54176	2.99444e-08	7.91545e-07	granule-bound starch synthase 1, chloroplastic/amyloplastic-like	GO:0004373	PTHR12526:SF383: ; IPR011835: Bacterial/plant glycogen synthase; SSF53756: ; SIGNAL_PEPTIDE: Signal peptide region; SIGNAL_PEPTIDE_N_REGION: N-terminal region of a signal peptide.; IPR001296: Glycosyl transferase, family 1; PTHR12526: ; SIGNAL_PEPTIDE_C_REGION: C-terminal region of a signal peptide.; G3DSA:3.40.50.2000: ; NON_CYTOPLASMIC_DOMAIN: Region of a membrane-bound protein predicted to be …
g37232	576.425	1.50837	0.306862	4.91548	8.85652e-07	1.5765e-05	Glycosyltransferase family 92	NA	IPR008166: Glycosyltransferase family 92; PTHR21461:
g29370	1020.06	1.50797	0.34247	4.40323	1.06652e-05	0.000136741	pyruvate decarboxylase 1-like	GO:0000287;GO:0003824;GO:0030976	IPR012000: Thiamine pyrophosphate enzyme, central domain; IPR029035: DHS-like NAD/FAD-binding domain; PTHR18968: ; PTHR18968:SF125: ; IPR029061: Thiamin diphosphate-binding fold; IPR012001: Thiamine pyrophosphate enzyme, N-terminal TPP-binding domain; IPR011766: Thiamine pyrophosphate enzyme, C-terminal TPP-binding
g32643	3918.03	1.50793	0.270214	5.58052	2.39801e-08	6.51112e-07	glutamine synthetase cytosolic isozyme 1-4-like	GO:0003824;GO:0004356;GO:0006542;GO:0006807	IPR008147: Glutamine synthetase, beta-Grasp domain; PTHR20852: ; IPR014746: Glutamine synthetase/guanido kinase, catalytic domain; IPR008146: Glutamine synthetase, catalytic domain; IPR027302: Glutamine synthetase, N-terminal conserved site; SSF55931: ; PTHR20852:SF53: ; IPR027303: Glutamine synthetase, glycine-rich site
g12608	2300.37	1.49268	0.236619	6.30835	2.82018e-10	1.20768e-08	ninja-family protein mc410	GO:0007165	PTHR31413:SF2: ; IPR031307: Ninja family; IPR032308: Jas TPL-binding domain
g40960	88.537	1.48885	0.464745	3.20359	0.00135725	0.00864165	phospholipase D delta-like	GO:0003824	PTHR18896:SF11: ; IPR015679: Phospholipase D family; G3DSA:3.30.870.10: ; SSF56024: ; IPR001736: Phospholipase D/Transphosphatidylase; IPR024632: Phospholipase D, C-terminal
g29725	157.077	1.48707	0.297964	4.99077	6.01401e-07	1.12252e-05	Phospholipase A2 domain	NA	PTHR37246:SF1: ; IPR016090: Phospholipase A2 domain; PTHR37246:
g20016	561.261	1.48433	0.218594	6.79036	1.11855e-11	5.74136e-10	histone deacetylase 5-like	NA	IPR023801: Histone deacetylase domain; SSF52768: ; PTHR10625:SF102: ; IPR000286: Histone deacetylase superfamily
g44614	1074.11	1.48243	0.220958	6.7091	1.95829e-11	9.88244e-10	UDP-galactose/UDP-glucose transporter 3	GO:0055085	SSF103481: ; CYTOPLASMIC_DOMAIN: Region of a membrane-bound protein predicted to be outside the membrane, in the cytoplasm.; NON_CYTOPLASMIC_DOMAIN: Region of a membrane-bound protein predicted to be outside the membrane, in the extracellular region; IPR013657: UAA transporter; PTHR10778:SF10: ; TMhelix: Region of a membrane-bound protein predicted to be embedded in the membrane.; PTHR10778: ; TR…
g52662	152.72	1.48082	0.305323	4.85001	1.23455e-06	2.13666e-05	F-box domain	GO:0005515	IPR001810: F-box domain; CYTOPLASMIC_DOMAIN: Region of a membrane-bound protein predicted to be outside the membrane, in the cytoplasm.; NON_CYTOPLASMIC_DOMAIN: Region of a membrane-bound protein predicted to be outside the membrane, in the extracellular region; G3DSA:3.80.10.10: ; SSF52047: ; PTHR24006: ; TRANSMEMBRANE: Region of a membrane-bound protein predicted to be embedded in the membrane.
g4450	11366.1	1.48081	0.326349	4.53752	5.69195e-06	7.97299e-05	Asparagine synthetase	GO:0004066;GO:0006529	PTHR11772: ; IPR014729: Rossmann-like alpha/beta/alpha sandwich fold; PTHR11772:SF13: ; IPR029055: Nucleophile aminohydrolases, N-terminal; SSF52402: ; IPR001962: Asparagine synthase; IPR017932: Glutamine amidotransferase type 2 domain; IPR006426: Asparagine synthase, glutamine-hydrolyzing
g72433	133.945	1.47957	0.356843	4.14627	3.37931e-05	0.000371327	2-aminoethanethiol dioxygenase-like	NA	NA
g8654	973.946	1.46972	0.200659	7.32445	2.39877e-13	1.61223e-11	putative GDP-L-fucose synthase 2	GO:0003824;GO:0042351;GO:0050577;GO:0050662	G3DSA:3.40.50.720: ; IPR001509: NAD-dependent epimerase/dehydratase, N-terminal domain; IPR028614: GDP-L-fucose synthase; IPR016040: NAD(P)-binding domain; G3DSA:3.90.25.10: ; PTHR10366:SF246: ; PTHR10366:
g78812	55.3623	1.46919	0.484299	3.03365	0.00241617	0.0139069	receptor-like protein kinase HSL1	GO:0004672;GO:0005515;GO:0005524;GO:0006468	TMhelix: Region of a membrane-bound protein predicted to be embedded in the membrane.; IPR002290: Serine/threonine/dual specificity protein kinase, catalytic domain; G3DSA:3.30.200.20: ; PTHR27001: ; IPR001245: Serine-threonine/tyrosine-protein kinase catalytic domain; IPR013320: Concanavalin A-like lectin/glucanase domain; IPR011009: Protein kinase-like domain; IPR008271: Serine/threonine-protei…
g29817	379.464	1.46737	0.305841	4.79781	1.60408e-06	2.70134e-05	Putative sugar-binding, N-terminal domain	NA	SSF56672: ; PTHR24559: ; IPR010737: Putative sugar-binding, N-terminal domain; G3DSA:3.30.70.270: ; SSF142764: ; Coil: ; PTHR24559:SF208:
g18720	1271.53	1.46118	0.236574	6.17643	6.5566e-10	2.60664e-08	ozone-responsive stress related protein	GO:0004129	CYTOPLASMIC_DOMAIN: Region of a membrane-bound protein predicted to be outside the membrane, in the cytoplasm.; NON_CYTOPLASMIC_DOMAIN: Region of a membrane-bound protein predicted to be outside the membrane, in the extracellular region; PTHR34267: ; PTHR34267:SF1: ; IPR009515: Protein of unknown function DUF1138; TRANSMEMBRANE: Region of a membrane-bound protein predicted to be embedded in the m…
g54964	827.809	1.45368	0.264262	5.5009	3.77863e-08	9.73095e-07	putative lipid phosphate phosphatase 3, chloroplastic	NA	CYTOPLASMIC_DOMAIN: Region of a membrane-bound protein predicted to be outside the membrane, in the cytoplasm.; NON_CYTOPLASMIC_DOMAIN: Region of a membrane-bound protein predicted to be outside the membrane, in the extracellular region; PTHR10165: ; TMhelix: Region of a membrane-bound protein predicted to be embedded in the membrane.; PTHR10165:SF35: ; IPR000326: Phosphatidic acid phosphatase ty…
g50332	994.669	1.44987	0.203631	7.1201	1.0785e-12	6.31426e-11	phytochrome-interacting factor 3.1, partial	GO:0046983	PTHR16223: ; IPR011598: Myc-type, basic helix-loop-helix (bHLH) domain
g37983	359.886	1.44946	0.335308	4.32277	1.5408e-05	0.000187144	low-density lipoprotein receptor-related protein 2	GO:0005515	PTHR10529:SF258: ; IPR002172: Low-density lipoprotein (LDL) receptor class A repeat; G3DSA:4.10.1220.10: ; PTHR10529: ; IPR023415: Low-density lipoprotein (LDL) receptor class A, conserved site
g3299	686.01	1.44878	0.207234	6.99104	2.72858e-12	1.52597e-10	1,4-alpha-glucan-branching enzyme 1, chloroplastic/amyloplastic-like isoform X1	GO:0003824;GO:0004553;GO:0005975;GO:0043169	TMhelix: Region of a membrane-bound protein predicted to be embedded in the membrane.; IPR014756: Immunoglobulin E-set; IPR004193: Glycoside hydrolase, family 13, N-terminal; IPR017853: Glycoside hydrolase superfamily; IPR006048: Alpha-amylase/branching enzyme, C-terminal all beta; SSF51011: ; NON_CYTOPLASMIC_DOMAIN: Region of a membrane-bound protein predicted to be outside the membrane, in the …
g39810	2814.79	1.44821	0.25299	5.72439	1.03807e-08	3.09316e-07	sulfate transporter 1.3-like	GO:0005886;GO:0008271;GO:0008272;GO:0015116;GO:0016020;GO:0055085	IPR002645: STAS domain; IPR030314: Plant high affinity sulfate transporter; IPR001902: SLC26A/SulP transporter
g4488	205.417	1.44538	0.328953	4.39389	1.1134e-05	0.000142143	uroporphyrinogen-III C-methyltransferase	GO:0006779;GO:0008152;GO:0008168;GO:0043115;GO:0055114	PTHR21091:SF16: ; PTHR21091: ; IPR000878: Tetrapyrrole methylase; IPR014777: Tetrapyrrole methylase, subdomain 1; IPR014776: Tetrapyrrole methylase, subdomain 2; IPR006366: Uroporphyrin-III C-methyltransferase; IPR003043: Uroporphiryn-III C-methyltransferase, conserved site
g46894	227.371	1.43889	0.31506	4.56702	4.94701e-06	7.06823e-05	glycogen phosphorylase 1-like	GO:0004645;GO:0005975;GO:0008184;GO:0030170	SSF53756: ; IPR011833: Glycogen/starch/alpha-glucan phosphorylase; IPR000811: Glycosyl transferase, family 35; PTHR11468:SF3: ; G3DSA:3.40.50.2000:
g23993	168.199	1.43219	0.326586	4.38534	1.15807e-05	0.000146722	acyltransferase-like protein At1g54570, chloroplastic isoform X1	NA	PTHR22753: ; PTHR22753:SF1:
g45417	500.934	1.43076	0.261508	5.47119	4.47025e-08	1.12416e-06	3-methyl-2-oxobutanoate hydroxymethyltransferase 1, mitochondrial-like	GO:0003824;GO:0003864;GO:0015940	IPR003700: Ketopantoate hydroxymethyltransferase
g1023	1271.89	1.42068	0.336467	4.22235	2.41773e-05	0.000275827	mitochondrial malate dehydrogenase	GO:0003824;GO:0005975;GO:0006108;GO:0016491;GO:0016615;GO:0016616;GO:0019752;GO:0030060;GO:0055114	G3DSA:3.40.50.720: ; IPR022383: Lactate/malate dehydrogenase, C-terminal; IPR016040: NAD(P)-binding domain; IPR010097: Malate dehydrogenase, type 1; IPR001557: L-lactate/malate dehydrogenase; IPR001236: Lactate/malate dehydrogenase, N-terminal; IPR001252: Malate dehydrogenase, active site
g24288	154.02	1.4177	0.294834	4.80846	1.52096e-06	2.57293e-05	diphthamide biosynthesis protein 7 homolog	GO:0005515	PTHR22850: ; IPR019775: WD40 repeat, conserved site; IPR017986: WD40-repeat-containing domain; IPR015943: WD40/YVTN repeat-like-containing domain; IPR001680: WD40 repeat
g45365	33.525	1.41234	0.439308	3.21491	0.00130485	0.00837206	WD40/YVTN repeat-like-containing domain	GO:0005515	TMhelix: Region of a membrane-bound protein predicted to be embedded in the membrane.; SIGNAL_PEPTIDE: Signal peptide region; SIGNAL_PEPTIDE_C_REGION: C-terminal region of a signal peptide.; NON_CYTOPLASMIC_DOMAIN: Region of a membrane-bound protein predicted to be outside the membrane, in the extracellular region; SSF75011: ; SignalP-noTM: ; IPR015943: WD40/YVTN repeat-like-containing domain; SI…
g1121	272.38	1.41022	0.238742	5.90687	3.48672e-09	1.16486e-07	metal tolerance protein 2	GO:0006812;GO:0008324;GO:0016021;GO:0055085	PTHR11562:SF18: ; IPR027470: Cation efflux protein, cytoplasmic domain; TMhelix: Region of a membrane-bound protein predicted to be embedded in the membrane.; CYTOPLASMIC_DOMAIN: Region of a membrane-bound protein predicted to be outside the membrane, in the cytoplasm.; NON_CYTOPLASMIC_DOMAIN: Region of a membrane-bound protein predicted to be outside the membrane, in the extracellular region; SS…
g45721	658.803	1.40652	0.243557	5.77491	7.69947e-09	2.3696e-07	alpha-amylase-like	GO:0003824;GO:0004556;GO:0005509;GO:0005975;GO:0043169	SIGNAL_PEPTIDE: Signal peptide region; SIGNAL_PEPTIDE_N_REGION: N-terminal region of a signal peptide.; IPR017853: Glycoside hydrolase superfamily; IPR015902: Glycoside hydrolase, family 13; SIGNAL_PEPTIDE_C_REGION: C-terminal region of a signal peptide.; SSF51011: ; IPR006589: Glycosyl hydrolase, family 13, subfamily, catalytic domain; NON_CYTOPLASMIC_DOMAIN: Region of a membrane-bound protein p…
g4105	30.3114	1.40364	0.491279	2.85711	0.00427518	0.0220929	probable polygalacturonase	GO:0004650;GO:0005975	SIGNAL_PEPTIDE: Signal peptide region; SIGNAL_PEPTIDE_N_REGION: N-terminal region of a signal peptide.; SIGNAL_PEPTIDE_C_REGION: C-terminal region of a signal peptide.; IPR012334: Pectin lyase fold; IPR011050: Pectin lyase fold/virulence factor; NON_CYTOPLASMIC_DOMAIN: Region of a membrane-bound protein predicted to be outside the membrane, in the extracellular region; Coil: ; SIGNAL_PEPTIDE_H_RE…
g50748	122.105	1.40255	0.40514	3.4619	0.000536372	0.00396603	Calcium-binding EF-hand	GO:0005509;GO:0055085	PTHR24089: ; PTHR24089:SF92: ; IPR011992: EF-hand domain pair; IPR002048: EF-hand domain; SSF47473: ; CYTOPLASMIC_DOMAIN: Region of a membrane-bound protein predicted to be outside the membrane, in the cytoplasm.; IPR002067: Mitochondrial carrier protein; NON_CYTOPLASMIC_DOMAIN: Region of a membrane-bound protein predicted to be outside the membrane, in the extracellular region; IPR023395: Mitoch…
g24162	149.719	1.39682	0.383526	3.64205	0.000270475	0.00223477	Alternative oxidase	GO:0055114;GO:0009916	NA
g49992	107.327	1.3945	0.302212	4.61432	3.94392e-06	5.85262e-05	Serine/threonine-protein kinase, active site	GO:0004672;GO:0005515;GO:0005524;GO:0006468	TMhelix: Region of a membrane-bound protein predicted to be embedded in the membrane.; IPR002290: Serine/threonine/dual specificity protein kinase, catalytic domain; G3DSA:3.30.200.20: ; PTHR27001: ; IPR001245: Serine-threonine/tyrosine-protein kinase catalytic domain; IPR013320: Concanavalin A-like lectin/glucanase domain; IPR011009: Protein kinase-like domain; IPR008271: Serine/threonine-protei…
g23362	8202.32	1.39238	0.534253	2.60622	0.00915472	0.0401202	phospho-2-dehydro-3-deoxyheptonate aldolase 1, chloroplastic-like	GO:0003849;GO:0009073	IPR002480: DAHP synthetase, class II; PTHR21337:SF6: ; SSF51569:
g9040	5082.77	1.38837	0.229917	6.03859	1.55471e-09	5.78215e-08	probable pectinesterase 53	GO:0005618;GO:0030599;GO:0042545	SIGNAL_PEPTIDE: Signal peptide region; SIGNAL_PEPTIDE_N_REGION: N-terminal region of a signal peptide.; SIGNAL_PEPTIDE_C_REGION: C-terminal region of a signal peptide.; IPR012334: Pectin lyase fold; IPR018040: Pectinesterase, active site; IPR011050: Pectin lyase fold/virulence factor; NON_CYTOPLASMIC_DOMAIN: Region of a membrane-bound protein predicted to be outside the membrane, in the extracell…
g34906	853.568	1.38789	0.181349	7.65316	1.96104e-14	1.60613e-12	NAD-dependent malic enzyme	GO:0004470;GO:0004471;GO:0006108;GO:0051287;GO:0055114	G3DSA:3.40.50.720: ; IPR015884: Malic enzyme, conserved site; IPR012301: Malic enzyme, N-terminal domain; IPR001891: Malic oxidoreductase; PTHR23406: ; SSF53223: ; IPR016040: NAD(P)-binding domain; PTHR23406:SF2:
g48049	517.092	1.38522	0.211602	6.54636	5.89549e-11	2.8321e-09	copper amine oxidase 1-like	GO:0005507;GO:0008131;GO:0009308;GO:0048038;GO:0055114	SIGNAL_PEPTIDE: Signal peptide region; PTHR10638:SF34: ; SIGNAL_PEPTIDE_N_REGION: N-terminal region of a signal peptide.; SIGNAL_PEPTIDE_C_REGION: C-terminal region of a signal peptide.; NON_CYTOPLASMIC_DOMAIN: Region of a membrane-bound protein predicted to be outside the membrane, in the extracellular region; Coil: ; IPR000269: Copper amine oxidase; IPR015798: Copper amine oxidase, C-terminal; …
g34454	1326.39	1.3845	0.189616	7.30161	2.84334e-13	1.9025e-11	lecithin-cholesterol acyltransferase-like 4	NA	PTHR11440: ; PTHR11440:SF3: ; IPR029058: Alpha/Beta hydrolase fold
g24138	2192.56	1.37873	0.188083	7.33041	2.29451e-13	1.54911e-11	soluble inorganic pyrophosphatase-like	GO:0000287;GO:0004427;GO:0005737;GO:0006796	PTHR10286:SF13: ; IPR008162: Inorganic pyrophosphatase
g51928	493.028	1.37491	0.308577	4.45565	8.36382e-06	0.000111329	SNF1-related protein kinase catalytic subunit alpha KIN10	GO:0004672;GO:0005524;GO:0006468	IPR002290: Serine/threonine/dual specificity protein kinase, catalytic domain; G3DSA:3.30.200.20: ; PTHR24343:SF15: ; IPR011009: Protein kinase-like domain; IPR008271: Serine/threonine-protein kinase, active site; IPR000719: Protein kinase domain; IPR028375: KA1 domain/Ssp2, C-terminal; G3DSA:1.10.510.10: ; PTHR24343:
g32591	1886.63	1.36996	0.244359	5.60635	2.06643e-08	5.69332e-07	annexin A2	GO:0005509;GO:0005544	SSF47874: ; PTHR10502: ; IPR018502: Annexin repeat; IPR001464: Annexin
g37951	838.541	1.36873	0.224965	6.08416	1.17103e-09	4.45465e-08	putative glycosyltransferase 5	GO:0016021;GO:0016757	CYTOPLASMIC_DOMAIN: Region of a membrane-bound protein predicted to be outside the membrane, in the cytoplasm.; NON_CYTOPLASMIC_DOMAIN: Region of a membrane-bound protein predicted to be outside the membrane, in the extracellular region; PTHR31311: ; IPR029044: Nucleotide-diphospho-sugar transferases; TRANSMEMBRANE: Region of a membrane-bound protein predicted to be embedded in the membrane.; IPR…
g573	571.419	1.36859	0.263859	5.18685	2.13885e-07	4.471e-06	probable LRR receptor-like serine/threonine-protein kinase At1g67720	GO:0004672;GO:0005515;GO:0005524;GO:0006468	G3DSA:3.80.10.10: ; TMhelix: Region of a membrane-bound protein predicted to be embedded in the membrane.; SSF52058: ; IPR002290: Serine/threonine/dual specificity protein kinase, catalytic domain; G3DSA:3.30.200.20: ; IPR001611: Leucine-rich repeat; IPR013320: Concanavalin A-like lectin/glucanase domain; IPR011009: Protein kinase-like domain; IPR008271: Serine/threonine-protein kinase, active si…
g49209	15758.5	1.3604	0.263776	5.15741	2.50393e-07	5.13978e-06	plastid-lipid-associated protein, chloroplastic	NA	PTHR31906:SF5: ; PTHR31906: ; IPR006843: Plastid lipid-associated protein/fibrillin conserved domain
g32602	300.043	1.35679	0.344564	3.93768	8.22723e-05	0.000800263	probable E3 ubiquitin-protein ligase ARI7	GO:0004842;GO:0016567	IPR031127: E3 ubiquitin ligase RBR family; IPR017907: Zinc finger, RING-type, conserved site; SSF57850: ; PTHR11685:SF135: ; IPR002867: IBR domain; IPR013083: Zinc finger, RING/FYVE/PHD-type
g46723	153.96	1.35619	0.266999	5.07939	3.78643e-07	7.37025e-06	Fe-Fe hydrogenase maturation protein	GO:0003824	PTHR22976:SF2: ; IPR010722: Biotin and thiamin synthesis-associated domain; SSF102114: ; PTHR22976: ; IPR024007: [FeFe]-hydrogenase maturation HydG, radical SAM; IPR013785: Aldolase-type TIM barrel
g39308	1299.32	1.3533	0.212346	6.37309	1.85262e-10	8.19086e-09	Peptidase S8, subtilisin, His-active site	GO:0004252;GO:0006508	TMhelix: Region of a membrane-bound protein predicted to be embedded in the membrane.; G3DSA:2.60.120.380: ; IPR000209: Peptidase S8/S53 domain; IPR015500: Peptidase S8, subtilisin-related; CYTOPLASMIC_DOMAIN: Region of a membrane-bound protein predicted to be outside the membrane, in the cytoplasm.; NON_CYTOPLASMIC_DOMAIN: Region of a membrane-bound protein predicted to be outside the membrane, …
g20158	556.898	1.34947	0.380814	3.54364	0.000394641	0.00307367	seed linoleate 9S-lipoxygenase	GO:0016702;GO:0046872;GO:0055114	SIGNAL_PEPTIDE: Signal peptide region; G3DSA:1.20.245.10: ; IPR013819: Lipoxygenase, C-terminal; SIGNAL_PEPTIDE_C_REGION: C-terminal region of a signal peptide.; G3DSA:4.10.375.10: ; IPR027433: Lipoxygenase, domain 3; NON_CYTOPLASMIC_DOMAIN: Region of a membrane-bound protein predicted to be outside the membrane, in the extracellular region; Coil: ; SIGNAL_PEPTIDE_H_REGION: Hydrophobic region of …
g12763	211.115	1.34599	0.250372	5.37595	7.61793e-08	1.79243e-06	DNA-dependent metalloprotease WSS1	GO:0008270	PTHR23153:SF37: ; IPR013536: WLM domain; PTHR23153: ; Coil: ; IPR001876: Zinc finger, RanBP2-type
g40196	538.088	1.343	0.315206	4.26069	2.03796e-05	0.000237519	vacuolar protein sorting-associated protein vps13	NA	IPR026847: Vacuolar protein sorting-associated protein 13; Coil:
g31721	1041.35	1.34048	0.222493	6.02483	1.69283e-09	6.17328e-08	Tetratricopeptide-like helical domain	GO:0005515	PTHR11102: ; IPR011990: Tetratricopeptide-like helical domain; SSF81901: ; IPR006597: Sel1-like repeat
g23592	100.877	1.34014	0.29971	4.47145	7.76899e-06	0.000104616	receptor-like serine/threonine-protein kinase ALE2	GO:0004672;GO:0005515;GO:0006468	TMhelix: Region of a membrane-bound protein predicted to be embedded in the membrane.; G3DSA:3.30.200.20: ; PTHR27001: ; IPR001245: Serine-threonine/tyrosine-protein kinase catalytic domain; IPR013320: Concanavalin A-like lectin/glucanase domain; IPR011009: Protein kinase-like domain; CYTOPLASMIC_DOMAIN: Region of a membrane-bound protein predicted to be outside the membrane, in the cytoplasm.; N…
g44925	4933.95	1.33586	0.223644	5.97317	2.32686e-09	8.12152e-08	molybdate-anion transporter-like	GO:0015098;GO:0015689;GO:0016021	PTHR23516: ; TMhelix: Region of a membrane-bound protein predicted to be embedded in the membrane.; SIGNAL_PEPTIDE: Signal peptide region; SignalP-TM: ; SIGNAL_PEPTIDE_C_REGION: C-terminal region of a signal peptide.; CYTOPLASMIC_DOMAIN: Region of a membrane-bound protein predicted to be outside the membrane, in the cytoplasm.; IPR008509: Molybdate-anion transporter; IPR020846: Major facilitator …
g46736	783.526	1.33427	0.226165	5.89955	3.64485e-09	1.20861e-07	related to TY3B-TY3B protein	NA	G3DSA:2.40.50.40: ; IPR016197: Chromo domain-like; Coil:
g12231	1482.19	1.33339	0.254479	5.23967	1.60867e-07	3.42969e-06	phospholipase D zeta	GO:0003824;GO:0004630;GO:0005509;GO:0005515;GO:0016020;GO:0046470	SSF56024: ; IPR011402: Phospholipase D, plant; IPR001736: Phospholipase D/Transphosphatidylase; IPR015679: Phospholipase D family; PTHR18896:SF11: ; G3DSA:3.30.870.10: ; IPR000008: C2 domain; IPR024632: Phospholipase D, C-terminal
g48537	625.611	1.33171	0.235382	5.65767	1.53445e-08	4.33115e-07	bifunctional nuclease 1	GO:0004518	PTHR15160:SF6: ; NON_CYTOPLASMIC_DOMAIN: Region of a membrane-bound protein predicted to be outside the membrane, in the extracellular region; SIGNAL_PEPTIDE: Signal peptide region; PTHR15160: ; IPR003729: Bifunctional nuclease domain; SIGNAL_PEPTIDE_H_REGION: Hydrophobic region of a signal peptide.; SIGNAL_PEPTIDE_C_REGION: C-terminal region of a signal peptide.
g30767	257.086	1.32763	0.289249	4.58992	4.43417e-06	6.415e-05	NADH dehydrogenase	GO:0008137;GO:0010181;GO:0016651;GO:0051287;GO:0051539;GO:0055114	SSF142984: ; IPR011537: NADH ubiquinone oxidoreductase, F subunit; SIGNAL_PEPTIDE: Signal peptide region; SSF142019: ; SIGNAL_PEPTIDE_N_REGION: N-terminal region of a signal peptide.; SIGNAL_PEPTIDE_C_REGION: C-terminal region of a signal peptide.; IPR001949: NADH:ubiquinone oxidoreductase, 51kDa subunit, conserved site; IPR011538: NADH-ubiquinone oxidoreductase 51 kDa subunit, FMN-binding domain…
g34293	24653.4	1.32761	0.24161	5.49486	3.91018e-08	1.00181e-06	luminal-binding protein	NA	PTHR19375: ; SIGNAL_PEPTIDE_N_REGION: N-terminal region of a signal peptide.; NON_CYTOPLASMIC_DOMAIN: Region of a membrane-bound protein predicted to be outside the membrane, in the extracellular region; IPR029048: Heat shock protein 70kD, C-terminal domain; G3DSA:3.30.420.40: ; SIGNAL_PEPTIDE_H_REGION: Hydrophobic region of a signal peptide.; IPR018181: Heat shock protein 70, conserved site; SIG…
g50311	1731.32	1.32389	0.232511	5.69388	1.24183e-08	3.6141e-07	palmitoyl-protein thioesterase 1-like	GO:0002084;GO:0008474;GO:0098599	PTHR11247: ; CYTOPLASMIC_DOMAIN: Region of a membrane-bound protein predicted to be outside the membrane, in the cytoplasm.; NON_CYTOPLASMIC_DOMAIN: Region of a membrane-bound protein predicted to be outside the membrane, in the extracellular region; IPR002472: Palmitoyl protein thioesterase; IPR029058: Alpha/Beta hydrolase fold; TMhelix: Region of a membrane-bound protein predicted to be embedde…
g46691	794.259	1.32299	0.264898	4.99433	5.90413e-07	1.10476e-05	diacylglycerol kinase 1-like	GO:0004143;GO:0007205;GO:0016301;GO:0035556	SSF57889: ; IPR001206: Diacylglycerol kinase, catalytic domain; PTHR11255: ; TMhelix: Region of a membrane-bound protein predicted to be embedded in the membrane.; SIGNAL_PEPTIDE: Signal peptide region; PTHR11255:SF54: ; G3DSA:3.30.60.20: ; SIGNAL_PEPTIDE_N_REGION: N-terminal region of a signal peptide.; SIGNAL_PEPTIDE_C_REGION: C-terminal region of a signal peptide.; CYTOPLASMIC_DOMAIN: Region o…
g718	484.147	1.31797	0.305876	4.30885	1.64105e-05	0.000198196	Protein prenyltransferase alpha subunit repeat-containing protein 1	GO:0008318;GO:0018342	PTHR11129:SF3: ; G3DSA:1.25.40.120: ; PTHR11129: ; SSF48439: ; IPR002088: Protein prenyltransferase, alpha subunit
g12038	770.37	1.31729	0.223067	5.90536	3.51874e-09	1.17198e-07	caltractin	GO:0005509	IPR018247: EF-Hand 1, calcium-binding site; PTHR10891: ; IPR011992: EF-hand domain pair; IPR002048: EF-hand domain; SSF47473:
g4418	1618.56	1.31634	0.283639	4.64091	3.46884e-06	5.20952e-05	YadA-like C-terminal domain protein, partial	NA	Coil:
g29865	1479.98	1.31337	0.176232	7.45252	9.15737e-14	6.66265e-12	phosphatidylinositol 3,4,5-trisphosphate 3-phosphatase and dual-specificity protein phosphatase PTEN	GO:0004725;GO:0005515;GO:0016311;GO:0016791	IPR029021: Protein-tyrosine phosphatase-like; IPR016130: Protein-tyrosine phosphatase, active site; PTHR12305: ; IPR029023: Tensin phosphatase, lipid phosphatase domain; IPR014020: Tensin phosphatase, C2 domain; IPR026893: Tyrosine/serine-protein phosphatase IphP-type; IPR000008: C2 domain; G3DSA:2.60.40.1110:
g12446	34.8455	1.30868	0.456237	2.86842	0.00412524	0.0214312	P-loop containing nucleoside triphosphate hydrolase	GO:0005215;GO:0005524;GO:0006810;GO:0016021;GO:0016887	IPR003959: ATPase, AAA-type, core; TMhelix: Region of a membrane-bound protein predicted to be embedded in the membrane.; IPR003439: ABC transporter-like; IPR027417: P-loop containing nucleoside triphosphate hydrolase; CYTOPLASMIC_DOMAIN: Region of a membrane-bound protein predicted to be outside the membrane, in the cytoplasm.; NON_CYTOPLASMIC_DOMAIN: Region of a membrane-bound protein predicted…
g54303	60.4815	1.30827	0.37563	3.48286	0.000496079	0.00371391	probable receptor protein kinase TMK1	GO:0004672;GO:0005515;GO:0005524;GO:0006468	IPR017441: Protein kinase, ATP binding site; TMhelix: Region of a membrane-bound protein predicted to be embedded in the membrane.; IPR002290: Serine/threonine/dual specificity protein kinase, catalytic domain; G3DSA:3.30.200.20: ; PTHR27001: ; IPR001245: Serine-threonine/tyrosine-protein kinase catalytic domain; IPR013320: Concanavalin A-like lectin/glucanase domain; IPR011009: Protein kinase-li…
g55070	365.144	1.30703	0.250416	5.21944	1.79465e-07	3.80456e-06	heat shock protein 70	NA	PTHR19375: ; IPR018181: Heat shock protein 70, conserved site; SSF53067: ; IPR029048: Heat shock protein 70kD, C-terminal domain; G3DSA:3.30.420.40: ; G3DSA:3.90.640.10: ; Coil: ; IPR013126: Heat shock protein 70 family; IPR029047: Heat shock protein 70kD, peptide-binding domain; G3DSA:3.30.30.30:
g25774	45.7376	1.30621	0.41044	3.18247	0.00146025	0.00922688	Tetratricopeptide-like helical domain	GO:0005515	PTHR11102: ; IPR011990: Tetratricopeptide-like helical domain; SSF81901: ; IPR006597: Sel1-like repeat
g36922	3304.42	1.30348	0.195121	6.68036	2.38348e-11	1.18683e-09	glucose-6-phosphate 1-dehydrogenase, chloroplastic	GO:0004345;GO:0006006;GO:0050661;GO:0055114	PTHR23429:SF3: ; IPR022675: Glucose-6-phosphate dehydrogenase, C-terminal; IPR019796: Glucose-6-phosphate dehydrogenase, active site; G3DSA:3.40.50.720: ; SIGNAL_PEPTIDE: Signal peptide region; SSF55347: ; IPR001282: Glucose-6-phosphate dehydrogenase; SIGNAL_PEPTIDE_C_REGION: C-terminal region of a signal peptide.; IPR022674: Glucose-6-phosphate dehydrogenase, NAD-binding; NON_CYTOPLASMIC_DOMAIN:…
g5643	261.47	1.30297	0.241034	5.40574	6.45411e-08	1.54775e-06	Nucleotide-binding alpha-beta plait domain	GO:0000166	SSF54928: ; IPR012677: Nucleotide-binding alpha-beta plait domain
g17567	5192.48	1.30086	0.184785	7.03986	1.92433e-12	1.0925e-10	elongation factor 2	GO:0003924;GO:0005525	PTHR23115:SF136: ; IPR000795: Transcription factor, GTP-binding domain; G3DSA:2.40.30.10: ; IPR005517: Translation elongation factor EFG/EF2, domain IV; IPR005225: Small GTP-binding protein domain; IPR004161: Translation elongation factor EFTu/EF1A, domain 2; IPR031157: Tr-type G domain, conserved site; IPR020568: Ribosomal protein S5 domain 2-type fold; PF00009: Elongation factor Tu GTP binding …
g17091	3627.33	1.29939	0.201751	6.44058	1.19018e-10	5.40559e-09	ABC transporter B family member 19	GO:0005524;GO:0006810;GO:0016021;GO:0016887;GO:0042626;GO:0055085	TMhelix: Region of a membrane-bound protein predicted to be embedded in the membrane.; IPR003439: ABC transporter-like; IPR027417: P-loop containing nucleoside triphosphate hydrolase; G3DSA:1.20.1560.10: ; CYTOPLASMIC_DOMAIN: Region of a membrane-bound protein predicted to be outside the membrane, in the cytoplasm.; IPR003593: AAA+ ATPase domain; NON_CYTOPLASMIC_DOMAIN: Region of a membrane-bound…
g39463	87.7409	1.29857	0.308436	4.21017	2.55174e-05	0.000289301	Pectin lyase fold/virulence factor	NA	IPR011050: Pectin lyase fold/virulence factor; PF13229: Right handed beta helix region; IPR012334: Pectin lyase fold; IPR006626: Parallel beta-helix repeat
g29693	132.261	1.29599	0.315371	4.10942	3.96657e-05	0.000428321	tetratricopeptide repeat protein 7B-like	GO:0005515	SSF48452: ; IPR011990: Tetratricopeptide-like helical domain; PTHR23083:SF446: ; CYTOPLASMIC_DOMAIN: Region of a membrane-bound protein predicted to be outside the membrane, in the cytoplasm.; NON_CYTOPLASMIC_DOMAIN: Region of a membrane-bound protein predicted to be outside the membrane, in the extracellular region; IPR013105: Tetratricopeptide repeat 2; IPR013026: Tetratricopeptide repeat-conta…
g17733	450.414	1.29381	0.201679	6.4152	1.40639e-10	6.36828e-09	hypersensitive-induced response protein 1	GO:0016020	PTHR10264:SF90: ; SSF117892: ; IPR001972: Stomatin family; IPR001107: Band 7 domain
g70727	323.261	1.2917	0.241552	5.34751	8.91735e-08	2.05305e-06	probable ADP,ATP carrier protein At5g56450	GO:0005215;GO:0005743;GO:0006810;GO:0055085	PTHR24089: ; IPR002067: Mitochondrial carrier protein; IPR023395: Mitochondrial carrier domain; PTHR24089:SF342: ; IPR018108: Mitochondrial substrate/solute carrier; IPR002113: Adenine nucleotide translocator 1
g40417	356.546	1.28871	0.280709	4.59091	4.41308e-06	6.40302e-05	peptide methionine sulfoxide reductase A5	GO:0006979;GO:0008113;GO:0016671;GO:0030091;GO:0055114	CYTOPLASMIC_DOMAIN: Region of a membrane-bound protein predicted to be outside the membrane, in the cytoplasm.; NON_CYTOPLASMIC_DOMAIN: Region of a membrane-bound protein predicted to be outside the membrane, in the extracellular region; IPR028427: Peptide methionine sulfoxide reductase; IPR002569: Peptide methionine sulphoxide reductase MsrA; TRANSMEMBRANE: Region of a membrane-bound protein pre…
g37478	854.996	1.27609	0.195771	6.51828	7.11197e-11	3.36829e-09	protein ABCI12, chloroplastic	GO:0008270;GO:0046872	PTHR33514: ; IPR015880: Zinc finger, C2H2-like; IPR000058: Zinc finger, AN1-type; IPR003339: ABC/ECF transporter, transmembrane component; SSF118310: ; PTHR33514:SF3: ; TMhelix: Region of a membrane-bound protein predicted to be embedded in the membrane.; CYTOPLASMIC_DOMAIN: Region of a membrane-bound protein predicted to be outside the membrane, in the cytoplasm.; NON_CYTOPLASMIC_DOMAIN: Region …
g41456	370.957	1.27193	0.286133	4.44523	8.77965e-06	0.000116277	sucrose synthase 2	GO:0005985;GO:0016157	SSF53756: ; IPR000368: Sucrose synthase; PTHR12526:SF391: ; IPR001296: Glycosyl transferase, family 1; PTHR12526: ; G3DSA:3.40.50.2000:
g39932	590.697	1.2699	0.210536	6.03176	1.62185e-09	5.9579e-08	universal stress protein A-like protein	GO:0006950	IPR014729: Rossmann-like alpha/beta/alpha sandwich fold; IPR006016: UspA; SSF52402: ; PTHR31964: ; IPR006015: Universal stress protein A
g19330	313.47	1.26719	0.234068	5.41376	6.17165e-08	1.49048e-06	bile salt export pump isoform X2	GO:0005524;GO:0006810;GO:0016021;GO:0016887;GO:0042626;GO:0055085	TMhelix: Region of a membrane-bound protein predicted to be embedded in the membrane.; IPR003439: ABC transporter-like; IPR027417: P-loop containing nucleoside triphosphate hydrolase; G3DSA:1.20.1560.10: ; PTHR24221:SF204: ; CYTOPLASMIC_DOMAIN: Region of a membrane-bound protein predicted to be outside the membrane, in the cytoplasm.; IPR003593: AAA+ ATPase domain; NON_CYTOPLASMIC_DOMAIN: Region …
g38595	63.1342	1.26438	0.353936	3.57235	0.000353793	0.00280127	P-loop containing nucleoside triphosphate hydrolase	GO:0005525;GO:0007264	G3DSA:3.80.10.10: ; SSF52047: ; IPR027417: P-loop containing nucleoside triphosphate hydrolase; Coil: ; IPR013684: Mitochondrial Rho-like
g19434	677.542	1.26207	0.211364	5.97106	2.3571e-09	8.19681e-08	ATP-dependent DNA helicase 2 subunit KU70	GO:0000723;GO:0003677;GO:0003684;GO:0004003;GO:0005634;GO:0006303;GO:0042162;GO:0043564	IPR016194: SPOC-like, C-terminal domain; IPR005160: Ku70/Ku80 C-terminal arm; SSF68906: ; IPR005161: Ku70/Ku80, N-terminal alpha/beta; PTHR12604: ; IPR006164: Ku70/Ku80 beta-barrel domain; Coil: ; IPR002035: von Willebrand factor, type A; IPR006165: Ku70
g41480	1354.66	1.25735	0.262299	4.79358	1.6383e-06	2.74355e-05	dihydrolipoyllysine-residue acetyltransferase component of pyruvate dehydrogenase complex, mitochondrial isoform X1	NA	PTHR23151:SF9: ; PTHR23151: ; G3DSA:2.40.50.100: ; IPR011053: Single hybrid motif; IPR000089: Biotin/lipoyl attachment
g8279	203.739	1.25307	0.271784	4.61056	4.01587e-06	5.94761e-05	RING-type zinc-finger, LisH dimerisation motif	GO:0005515;GO:0008270	IPR017907: Zinc finger, RING-type, conserved site; TMhelix: Region of a membrane-bound protein predicted to be embedded in the membrane.; PTHR13139:SF23: ; CYTOPLASMIC_DOMAIN: Region of a membrane-bound protein predicted to be outside the membrane, in the cytoplasm.; IPR027370: RING-type zinc-finger, LisH dimerisation motif; NON_CYTOPLASMIC_DOMAIN: Region of a membrane-bound protein predicted to …
g23150	142.709	1.2527	0.292419	4.28392	1.83628e-05	0.000217661	G-type lectin S-receptor-like serine/threonine-protein kinase RLK1	GO:0004672;GO:0005524;GO:0006468	IPR001480: Bulb-type lectin domain; PTHR27002: ; IPR017441: Protein kinase, ATP binding site; IPR002290: Serine/threonine/dual specificity protein kinase, catalytic domain; G3DSA:3.30.200.20: ; IPR001245: Serine-threonine/tyrosine-protein kinase catalytic domain; IPR013320: Concanavalin A-like lectin/glucanase domain; IPR011009: Protein kinase-like domain; IPR008271: Serine/threonine-protein kina…
g38464	84.5593	1.2507	0.354862	3.52446	0.000424346	0.00326326	GDP-fucose protein O-fucosyltransferase	NA	CYTOPLASMIC_DOMAIN: Region of a membrane-bound protein predicted to be outside the membrane, in the cytoplasm.; PTHR13398: ; NON_CYTOPLASMIC_DOMAIN: Region of a membrane-bound protein predicted to be outside the membrane, in the extracellular region; TMhelix: Region of a membrane-bound protein predicted to be embedded in the membrane.; IPR019378: GDP-fucose protein O-fucosyltransferase; TRANSMEMB…
g59123	587.544	1.24437	0.358296	3.47302	0.000514632	0.00383175	FAD/NAD(P)-binding domain	GO:0016491;GO:0055114	IPR002937: Amine oxidase; PTHR10742:SF238: ; PTHR10742: ; IPR023753: FAD/NAD(P)-binding domain
g18595	27.8617	1.24361	0.494949	2.51261	0.0119842	0.0494548	CG-1 DNA-binding domain	GO:0003677;GO:0005634	PTHR23335: ; IPR005559: CG-1 DNA-binding domain; Coil:
g54207	443.198	1.24057	0.233449	5.31407	1.07201e-07	2.43075e-06	protein OPI10 homolog	NA	IPR031318: OPI10 family; PTHR12925: ; IPR008493: Domain of unknown function DUF775
g3191	1202.57	1.23796	0.209459	5.91029	3.4151e-09	1.14509e-07	probable galacturonosyltransferase 4	GO:0016757;GO:0047262	CYTOPLASMIC_DOMAIN: Region of a membrane-bound protein predicted to be outside the membrane, in the cytoplasm.; NON_CYTOPLASMIC_DOMAIN: Region of a membrane-bound protein predicted to be outside the membrane, in the extracellular region; IPR002495: Glycosyl transferase, family 8; IPR029044: Nucleotide-diphospho-sugar transferases; Coil: ; IPR029993: Plant galacturonosyltransferase GAUT; TRANSMEMB…
g53546	146.974	1.23772	0.280491	4.41269	1.02092e-05	0.000132252	peptidase M16	GO:0003824;GO:0046872	PTHR11851: ; PTHR11851:SF150: ; Coil: ; IPR011249: Metalloenzyme, LuxS/M16 peptidase-like; IPR011237: Peptidase M16 domain
g19421	1830.76	1.23252	0.281777	4.37411	1.21931e-05	0.000152292	protein TIC 55, chloroplastic	GO:0010277;GO:0016491;GO:0051537;GO:0055114	CYTOPLASMIC_DOMAIN: Region of a membrane-bound protein predicted to be outside the membrane, in the cytoplasm.; SSF55961: ; NON_CYTOPLASMIC_DOMAIN: Region of a membrane-bound protein predicted to be outside the membrane, in the extracellular region; IPR017941: Rieske [2Fe-2S] iron-sulphur domain; PTHR21266:SF29: ; IPR013626: Pheophorbide a oxygenase; PTHR21266: ; TRANSMEMBRANE: Region of a membra…
g33986	164.797	1.23246	0.330391	3.73032	0.000191239	0.00165204	ATP-binding cassette transporter, subfamily G, member 19, group PDR protein PpABCG19	GO:0005524;GO:0016020;GO:0016887	PF13650: Aspartyl protease; TMhelix: Region of a membrane-bound protein predicted to be embedded in the membrane.; IPR021109: Aspartic peptidase domain; IPR003439: ABC transporter-like; IPR027417: P-loop containing nucleoside triphosphate hydrolase; CYTOPLASMIC_DOMAIN: Region of a membrane-bound protein predicted to be outside the membrane, in the cytoplasm.; IPR003593: AAA+ ATPase domain; NON_CY…
g29888	885.703	1.2324	0.189431	6.50576	7.73017e-11	3.63197e-09	probable methyltransferase PMT21	GO:0008168	IPR004159: Putative S-adenosyl-L-methionine-dependent methyltransferase; PTHR10108:SF844: ; IPR029063: S-adenosyl-L-methionine-dependent methyltransferase; PTHR10108:
g12790	787.091	1.23222	0.23387	5.26884	1.37288e-07	2.98646e-06	Structural constituent of ribosome, putative	NA	CYTOPLASMIC_DOMAIN: Region of a membrane-bound protein predicted to be outside the membrane, in the cytoplasm.; PTHR31721: ; NON_CYTOPLASMIC_DOMAIN: Region of a membrane-bound protein predicted to be outside the membrane, in the extracellular region; TMhelix: Region of a membrane-bound protein predicted to be embedded in the membrane.; PTHR31721:SF1: ; IPR005134: Uncharacterised protein family UP…
g3955	681.919	1.22672	0.275378	4.45466	8.4025e-06	0.000111745	Universal stress protein A-like protein	GO:0006950	IPR014729: Rossmann-like alpha/beta/alpha sandwich fold; IPR006016: UspA; SSF52402: ; PTHR31964:SF28: ; PTHR31964: ; IPR006015: Universal stress protein A
g30843	1013.16	1.22585	0.261634	4.68536	2.79472e-06	4.35872e-05	Flotillin family	NA	PTHR13806:SF20: ; SSF117892: ; IPR027705: Flotillin family; IPR001107: Band 7 domain
g23865	416.851	1.22429	0.285115	4.29403	1.7546e-05	0.00020988	Putative glycosyltransferase 2	GO:0016021;GO:0016757	CYTOPLASMIC_DOMAIN: Region of a membrane-bound protein predicted to be outside the membrane, in the cytoplasm.; NON_CYTOPLASMIC_DOMAIN: Region of a membrane-bound protein predicted to be outside the membrane, in the extracellular region; TMhelix: Region of a membrane-bound protein predicted to be embedded in the membrane.; TRANSMEMBRANE: Region of a membrane-bound protein predicted to be embedded…
g28529	1251.4	1.22347	0.222849	5.49014	4.01616e-08	1.02721e-06	CTD small phosphatase-like protein 2 isoform X1	GO:0016791	PTHR12210: ; IPR011948: Dullard phosphatase domain, eukaryotic; PTHR12210:SF71: ; IPR004274: FCP1 homology domain
g33988	25.1773	1.22099	0.4754	2.56834	0.0102187	0.0437343	ABC transporter G family protein	GO:0016020	CYTOPLASMIC_DOMAIN: Region of a membrane-bound protein predicted to be outside the membrane, in the cytoplasm.; NON_CYTOPLASMIC_DOMAIN: Region of a membrane-bound protein predicted to be outside the membrane, in the extracellular region; TMhelix: Region of a membrane-bound protein predicted to be embedded in the membrane.; PTHR19241:SF62: ; TRANSMEMBRANE: Region of a membrane-bound protein predic…
g36407	444.643	1.2199	0.243065	5.01881	5.19919e-07	9.85152e-06	Pectin lyase fold/virulence factor	NA	TMhelix: Region of a membrane-bound protein predicted to be embedded in the membrane.; SIGNAL_PEPTIDE: Signal peptide region; SIGNAL_PEPTIDE_N_REGION: N-terminal region of a signal peptide.; SIGNAL_PEPTIDE_C_REGION: C-terminal region of a signal peptide.; IPR012334: Pectin lyase fold; IPR011050: Pectin lyase fold/virulence factor; NON_CYTOPLASMIC_DOMAIN: Region of a membrane-bound protein predict…
g84830	220.009	1.21609	0.323445	3.7598	0.000170046	0.00150009	START-like domain	GO:0003677;GO:0008289	PTHR24326: ; IPR023393: START-like domain; IPR001356: Homeobox domain; PTHR24326:SF156: ; SSF55961: ; IPR009057: Homeodomain-like; IPR002913: START domain; Coil:
g47977	1158.2	1.21483	0.374103	3.24732	0.00116497	0.00759158	serine protease inhibitor CFSPI3	GO:0005515	G3DSA:3.30.60.30: ; IPR002350: Kazal domain; SSF100895: ; Coil:
g42164	8398.67	1.21434	0.342355	3.54702	0.000389621	0.00303832	glycine-rich RNA-binding protein GRP1A isoform X1	GO:0000166;GO:0003676	SSF54928: ; PTHR24012: ; IPR000504: RNA recognition motif domain; IPR012677: Nucleotide-binding alpha-beta plait domain
g85834	172.673	1.21275	0.277247	4.37424	1.21856e-05	0.000152292	heparanase-like protein 3	GO:0016020;GO:0016798	Coil: ; IPR017853: Glycoside hydrolase superfamily; IPR005199: Glycoside hydrolase, family 79
g55161	361	1.21028	0.358261	3.37821	0.000729583	0.00514104	alpha-mannosidase 2x	GO:0003824;GO:0004553;GO:0004559;GO:0005975;GO:0006013;GO:0008270;GO:0015923;GO:0030246	IPR027291: Glycoside hydrolase 38/57, N-terminal domain; SIGNAL_PEPTIDE: Signal peptide region; IPR028995: Glycoside hydrolase, families 57/38, central domain; PTHR11607:SF4: ; PTHR11607: ; IPR015341: Glycoside hydrolase, family 38, central domain; IPR011682: Glycosyl hydrolase family 38, C-terminal; IPR000602: Glycoside hydrolase family 38, N-terminal domain; G3DSA:2.70.98.30: ; SIGNAL_PEPTIDE_C…
g49529	276.47	1.20914	0.304316	3.97331	7.08815e-05	0.000702162	small heat shock protein, chloroplastic	NA	PTHR11527:SF167: ; IPR031107: Small heat shock protein HSP20; IPR002068: Alpha crystallin/Hsp20 domain; IPR008978: HSP20-like chaperone
g11144	2514.64	1.2079	0.196906	6.13442	8.547e-10	3.31872e-08	UDP-glucuronic acid decarboxylase 2	NA	G3DSA:3.40.50.720: ; PTHR10366:SF465: ; CYTOPLASMIC_DOMAIN: Region of a membrane-bound protein predicted to be outside the membrane, in the cytoplasm.; NON_CYTOPLASMIC_DOMAIN: Region of a membrane-bound protein predicted to be outside the membrane, in the extracellular region; IPR016040: NAD(P)-binding domain; G3DSA:3.90.25.10: ; PTHR10366: ; TRANSMEMBRANE: Region of a membrane-bound protein pred…
g38044	880.055	1.20699	0.233092	5.17816	2.24079e-07	4.65811e-06	probable acyl-activating enzyme 16, chloroplastic	GO:0003824;GO:0008152	PTHR24096:SF199: ; G3DSA:3.40.50.980: ; IPR000873: AMP-dependent synthetase/ligase; G3DSA:2.30.38.10: ; CYTOPLASMIC_DOMAIN: Region of a membrane-bound protein predicted to be outside the membrane, in the cytoplasm.; NON_CYTOPLASMIC_DOMAIN: Region of a membrane-bound protein predicted to be outside the membrane, in the extracellular region; G3DSA:3.30.300.30: ; IPR020845: AMP-binding, conserved si…
g48665	53.2717	1.20594	0.371173	3.249	0.0011581	0.00755335	CHAT domain	NA	IPR024983: CHAT domain
g20077	1689.81	1.20309	0.199383	6.03404	1.59911e-09	5.90333e-08	serine hydroxymethyltransferase 4	GO:0003824;GO:0004372;GO:0006544;GO:0006563;GO:0016740;GO:0030170	IPR015424: Pyridoxal phosphate-dependent transferase; IPR019798: Serine hydroxymethyltransferase, pyridoxal phosphate binding site; IPR015422: Pyridoxal phosphate-dependent transferase, major region, subdomain 2; IPR015421: Pyridoxal phosphate-dependent transferase, major region, subdomain 1; IPR001085: Serine hydroxymethyltransferase
g555	54.4316	1.20257	0.381714	3.15045	0.00163018	0.0101341	probable LRR receptor-like serine/threonine-protein kinase At1g06840	GO:0003676;GO:0004672;GO:0005524;GO:0006468;GO:0008270	SSF56672: ; PTHR27003: ; IPR002290: Serine/threonine/dual specificity protein kinase, catalytic domain; IPR000305: GIY-YIG nuclease superfamily; IPR027299: GIY-YIG domain; IPR001245: Serine-threonine/tyrosine-protein kinase catalytic domain; IPR011009: Protein kinase-like domain; IPR008271: Serine/threonine-protein kinase, active site; IPR000719: Protein kinase domain; G3DSA:1.10.510.10: ; Coil: …
g28779	666.153	1.19804	0.230517	5.19716	2.02352e-07	4.25962e-06	von Willebrand factor, type A	NA	CYTOPLASMIC_DOMAIN: Region of a membrane-bound protein predicted to be outside the membrane, in the cytoplasm.; NON_CYTOPLASMIC_DOMAIN: Region of a membrane-bound protein predicted to be outside the membrane, in the extracellular region; TMhelix: Region of a membrane-bound protein predicted to be embedded in the membrane.; G3DSA:3.30.450.20: ; TRANSMEMBRANE: Region of a membrane-bound protein pre…
g49396	105.866	1.19777	0.364978	3.28176	0.0010316	0.00686573	S-adenosylmethionine synthetase, partial	GO:0004478;GO:0005524;GO:0006556	IPR022636: S-adenosylmethionine synthetase superfamily; IPR002133: S-adenosylmethionine synthetase; IPR022628: S-adenosylmethionine synthetase, N-terminal; G3DSA:3.30.300.10: ; IPR022631: S-adenosylmethionine synthetase, conserved site; IPR022630: S-adenosylmethionine synthetase, C-terminal; IPR022629: S-adenosylmethionine synthetase, central domain
g58803	448.661	1.19401	0.216116	5.52484	3.29781e-08	8.6261e-07	phosphate acetyltransferase	NA	IPR010766: DRTGG; IPR028979: HPr(Ser) kinase/phosphorylase, N-terminal domain-like; IPR027417: P-loop containing nucleoside triphosphate hydrolase; PF13500: AAA domain
g21991	506.644	1.19371	0.20539	5.81193	6.17579e-09	1.94052e-07	phospholipase A1-Igamma1, chloroplastic	GO:0006629	IPR002921: Fungal lipase-like domain; IPR029058: Alpha/Beta hydrolase fold; PTHR31403:SF7: ; IPR017877: Myb-like domain; CYTOPLASMIC_DOMAIN: Region of a membrane-bound protein predicted to be outside the membrane, in the cytoplasm.; PF13837: Myb/SANT-like DNA-binding domain; PTHR31403: ; NON_CYTOPLASMIC_DOMAIN: Region of a membrane-bound protein predicted to be outside the membrane, in the extrac…
g32177	412.311	1.19363	0.22864	5.22054	1.78406e-07	3.78746e-06	protein MITOFERRINLIKE 1, chloroplastic-like	NA	PTHR24089: ; IPR023395: Mitochondrial carrier domain; PTHR24089:SF221: ; IPR018108: Mitochondrial substrate/solute carrier
g45616	464.696	1.19225	0.366004	3.25749	0.00112402	0.00736635	peroxidase	NA	G3DSA:2.80.10.50: ; IPR008999: Actin cross-linking
g29782	398.499	1.19147	0.270412	4.40612	1.0524e-05	0.000135277	SAM-dependent methyltransferase	NA	CYTOPLASMIC_DOMAIN: Region of a membrane-bound protein predicted to be outside the membrane, in the cytoplasm.; NON_CYTOPLASMIC_DOMAIN: Region of a membrane-bound protein predicted to be outside the membrane, in the extracellular region; PF13578: Methyltransferase domain; TMhelix: Region of a membrane-bound protein predicted to be embedded in the membrane.; IPR029063: S-adenosyl-L-methionine-depe…
g49983	5485.94	1.18779	0.270494	4.39118	1.12735e-05	0.000143193	glutathione S-transferase	GO:0005515	PF13410: Glutathione S-transferase, C-terminal domain; CYTOPLASMIC_DOMAIN: Region of a membrane-bound protein predicted to be outside the membrane, in the cytoplasm.; NON_CYTOPLASMIC_DOMAIN: Region of a membrane-bound protein predicted to be outside the membrane, in the extracellular region; IPR010987: Glutathione S-transferase, C-terminal-like; PTHR11260:SF157: ; PTHR11260: ; IPR012336: Thioredo…
g39431	32.6919	1.18384	0.468148	2.52878	0.011446	0.0477462	HAT dimerisation domain, C-terminal	GO:0003676;GO:0046983	IPR008906: HAT dimerisation domain, C-terminal; PTHR32166: ; IPR012337: Ribonuclease H-like domain; PTHR32166:SF13:
g30839	1700.72	1.18158	0.239804	4.92726	8.33927e-07	1.4933e-05	probable plastid-lipid-associated protein 6, chloroplastic	NA	PTHR31906:SF15: ; SIGNAL_PEPTIDE: Signal peptide region; PTHR31906: ; SIGNAL_PEPTIDE_C_REGION: C-terminal region of a signal peptide.; NON_CYTOPLASMIC_DOMAIN: Region of a membrane-bound protein predicted to be outside the membrane, in the extracellular region; Coil: ; IPR006843: Plastid lipid-associated protein/fibrillin conserved domain; SIGNAL_PEPTIDE_H_REGION: Hydrophobic region of a signal pe…
g1086	798.219	1.17671	0.328203	3.58532	0.000336667	0.00268132	probable pectinesterase 53	GO:0005618;GO:0030599;GO:0042545	TMhelix: Region of a membrane-bound protein predicted to be embedded in the membrane.; SIGNAL_PEPTIDE: Signal peptide region; SIGNAL_PEPTIDE_N_REGION: N-terminal region of a signal peptide.; SignalP-TM: ; SIGNAL_PEPTIDE_C_REGION: C-terminal region of a signal peptide.; IPR012334: Pectin lyase fold; IPR011050: Pectin lyase fold/virulence factor; NON_CYTOPLASMIC_DOMAIN: Region of a membrane-bound p…
g34949	1261.48	1.17242	0.199412	5.87938	4.11813e-09	1.34765e-07	putative phospholipid-transporting ATPase 4 isoform X1	GO:0000166;GO:0000287;GO:0004012;GO:0005524;GO:0015914;GO:0016021;GO:0046872	PTHR24092:SF55: ; TMhelix: Region of a membrane-bound protein predicted to be embedded in the membrane.; PF12710: haloacid dehalogenase-like hydrolase; IPR023299: P-type ATPase, cytoplasmic domain N; IPR008250: P-type ATPase, A domain; SSF81653: ; IPR023214: HAD-like domain; CYTOPLASMIC_DOMAIN: Region of a membrane-bound protein predicted to be outside the membrane, in the cytoplasm.; IPR032630: …
g39261	3090.42	1.16759	0.246433	4.73797	2.15869e-06	3.47897e-05	dnaJ protein ERDJ3B	GO:0006457;GO:0051082	PTHR24078: ; IPR008971: HSP40/DnaJ peptide-binding; IPR002939: Chaperone DnaJ, C-terminal; IPR001623: DnaJ domain; PTHR24078:SF257: ; IPR018253: DnaJ domain, conserved site; G3DSA:2.60.260.20:
g12228	9203.16	1.16519	0.286541	4.06639	4.77475e-05	0.000499748	phospholipase D alpha 1-like	GO:0003824;GO:0004630;GO:0005509;GO:0005515;GO:0016020;GO:0046470	SSF56024: ; IPR011402: Phospholipase D, plant; IPR001736: Phospholipase D/Transphosphatidylase; IPR015679: Phospholipase D family; PTHR18896:SF11: ; G3DSA:3.30.870.10: ; IPR000008: C2 domain; IPR024632: Phospholipase D, C-terminal
g618	831.405	1.16184	0.321667	3.61194	0.000303914	0.00247021	cystinosin homolog	NA	CYTOPLASMIC_DOMAIN: Region of a membrane-bound protein predicted to be outside the membrane, in the cytoplasm.; NON_CYTOPLASMIC_DOMAIN: Region of a membrane-bound protein predicted to be outside the membrane, in the extracellular region; IPR006603: PQ-loop repeat; IPR005282: Lysosomal cystine transporter; TMhelix: Region of a membrane-bound protein predicted to be embedded in the membrane.; PTHR1…
g23533	52.2045	1.16014	0.430781	2.69311	0.00707884	0.0331208	DNA cross-link repair protein SNM1	NA	PTHR23240: ; G3DSA:3.60.15.10: ; SSF56281: ; IPR011084: DNA repair metallo-beta-lactamase; Coil:
g2820	1338.74	1.15994	0.308629	3.75836	0.000171032	0.00150524	glucose transporter GlcU	NA	SSF103481: ; PTHR16119:SF17: ; CYTOPLASMIC_DOMAIN: Region of a membrane-bound protein predicted to be outside the membrane, in the cytoplasm.; NON_CYTOPLASMIC_DOMAIN: Region of a membrane-bound protein predicted to be outside the membrane, in the extracellular region; IPR012435: TMEM144; TMhelix: Region of a membrane-bound protein predicted to be embedded in the membrane.; PTHR16119: ; TRANSMEMBR…
g49930	10881.7	1.15913	0.295462	3.92311	8.74147e-05	0.000843177	beta-Ig-H3/fasciclin	NA	PTHR10900: ; SIGNAL_PEPTIDE: Signal peptide region; SIGNAL_PEPTIDE_N_REGION: N-terminal region of a signal peptide.; SIGNAL_PEPTIDE_C_REGION: C-terminal region of a signal peptide.; NON_CYTOPLASMIC_DOMAIN: Region of a membrane-bound protein predicted to be outside the membrane, in the extracellular region; SignalP-noTM: ; SIGNAL_PEPTIDE_H_REGION: Hydrophobic region of a signal peptide.; IPR000782…
g23119	190.11	1.15852	0.259604	4.46263	8.09579e-06	0.000108339	probable protein phosphatase 2C 24	GO:0003824;GO:0004722;GO:0006470;GO:0043169	IPR000222: PPM-type phosphatase, divalent cation binding; IPR001932: PPM-type phosphatase domain; IPR015655: Protein phosphatase 2C family; Coil: ; PTHR13832:SF219:
g38858	1000.15	1.15843	0.194811	5.94641	2.74086e-09	9.44367e-08	stromal cell-derived factor 2-like protein	GO:0016020	SIGNAL_PEPTIDE: Signal peptide region; SIGNAL_PEPTIDE_C_REGION: C-terminal region of a signal peptide.; G3DSA:2.80.10.50: ; NON_CYTOPLASMIC_DOMAIN: Region of a membrane-bound protein predicted to be outside the membrane, in the extracellular region; IPR027005: Glycosyltransferase 39-like; SignalP-noTM: ; IPR016093: MIR motif; SIGNAL_PEPTIDE_H_REGION: Hydrophobic region of a signal peptide.
g39599	422.647	1.15742	0.225226	5.13892	2.76329e-07	5.61348e-06	ferredoxin	GO:0009055;GO:0022900;GO:0051536;GO:0051537	PTHR19370: ; SIGNAL_PEPTIDE: Signal peptide region; IPR001041: 2Fe-2S ferredoxin-type iron-sulfur binding domain; SIGNAL_PEPTIDE_N_REGION: N-terminal region of a signal peptide.; IPR012675: Beta-grasp domain; SIGNAL_PEPTIDE_C_REGION: C-terminal region of a signal peptide.; PTHR19370:SF110: ; NON_CYTOPLASMIC_DOMAIN: Region of a membrane-bound protein predicted to be outside the membrane, in the ex…
g32172	122.634	1.15707	0.295771	3.91204	9.15198e-05	0.000877606	protein trichome birefringence-like 13	NA	IPR026057: PC-Esterase; CYTOPLASMIC_DOMAIN: Region of a membrane-bound protein predicted to be outside the membrane, in the cytoplasm.; NON_CYTOPLASMIC_DOMAIN: Region of a membrane-bound protein predicted to be outside the membrane, in the extracellular region; TMhelix: Region of a membrane-bound protein predicted to be embedded in the membrane.; IPR029962: Trichome birefringence-like family; IPR…
g51787	5196.37	1.15658	0.226531	5.10563	3.29702e-07	6.50207e-06	fructose-bisphosphate aldolase cytoplasmic isozyme	GO:0003824;GO:0004332;GO:0006096	IPR013785: Aldolase-type TIM barrel; SSF51569: ; IPR029768: Fructose-bisphosphate aldolase class-I active site; IPR000741: Fructose-bisphosphate aldolase, class-I; PTHR11627:
g45222	62.0753	1.15647	0.41961	2.75607	0.00585005	0.0284216	phosphoenolpyruvate carboxykinase	GO:0004611;GO:0004612;GO:0005524;GO:0006094;GO:0017076	PTHR30031:SF0: ; IPR008210: Phosphoenolpyruvate carboxykinase, N-terminal; SSF53795: ; IPR015994: Phosphoenolpyruvate carboxykinase (ATP), conserved site; IPR001272: Phosphoenolpyruvate carboxykinase, ATP-utilising; IPR013035: Phosphoenolpyruvate carboxykinase, C-terminal; PTHR30031:
g1037	240.889	1.15617	0.245508	4.70928	2.48595e-06	3.94279e-05	protein S-acyltransferase 10-like	NA	CYTOPLASMIC_DOMAIN: Region of a membrane-bound protein predicted to be outside the membrane, in the cytoplasm.; NON_CYTOPLASMIC_DOMAIN: Region of a membrane-bound protein predicted to be outside the membrane, in the extracellular region; TMhelix: Region of a membrane-bound protein predicted to be embedded in the membrane.; TRANSMEMBRANE: Region of a membrane-bound protein predicted to be embedded…
g23065	262.637	1.15532	0.232613	4.96673	6.8093e-07	1.24613e-05	nocturnin	NA	IPR005135: Endonuclease/exonuclease/phosphatase; PTHR12121:
g29795	6275.96	1.15329	0.276805	4.16643	3.09402e-05	0.00034325	annexin A13	GO:0005509;GO:0005544	SSF47874: ; PTHR10502: ; IPR018502: Annexin repeat; IPR018252: Annexin repeat, conserved site; IPR001464: Annexin
g34418	630.832	1.1492	0.212905	5.39774	6.74873e-08	1.60999e-06	Pectin lyase fold/virulence factor	NA	TMhelix: Region of a membrane-bound protein predicted to be embedded in the membrane.; SIGNAL_PEPTIDE: Signal peptide region; SIGNAL_PEPTIDE_N_REGION: N-terminal region of a signal peptide.; SignalP-TM: ; SIGNAL_PEPTIDE_C_REGION: C-terminal region of a signal peptide.; IPR012334: Pectin lyase fold; IPR011050: Pectin lyase fold/virulence factor; NON_CYTOPLASMIC_DOMAIN: Region of a membrane-bound p…
g36410	221.883	1.14782	0.237359	4.83581	1.32608e-06	2.26886e-05	receptor-like kinase	GO:0004672;GO:0005524;GO:0006468	TMhelix: Region of a membrane-bound protein predicted to be embedded in the membrane.; IPR002290: Serine/threonine/dual specificity protein kinase, catalytic domain; G3DSA:3.30.200.20: ; IPR001245: Serine-threonine/tyrosine-protein kinase catalytic domain; SSF101898: ; IPR013320: Concanavalin A-like lectin/glucanase domain; IPR011042: Six-bladed beta-propeller, TolB-like; IPR011009: Protein kinas…
g3882	3759.95	1.14773	0.183372	6.25903	3.8739e-10	1.63555e-08	Glycoside hydrolase, family 19, catalytic	GO:0004568;GO:0005576;GO:0006030;GO:0006032;GO:0008061;GO:0016998	PTHR22595: ; G3DSA:3.30.20.10: ; TMhelix: Region of a membrane-bound protein predicted to be embedded in the membrane.; SIGNAL_PEPTIDE: Signal peptide region; SIGNAL_PEPTIDE_N_REGION: N-terminal region of a signal peptide.; IPR023346: Lysozyme-like domain; IPR000726: Glycoside hydrolase, family 19, catalytic; SIGNAL_PEPTIDE_C_REGION: C-terminal region of a signal peptide.; NON_CYTOPLASMIC_DOMAIN:…
g49762	1317.13	1.14701	0.184522	6.2161	5.09664e-10	2.07577e-08	zinc finger protein-like 1 homolog	GO:0005515;GO:0008270	PTHR12981:SF0: ; CYTOPLASMIC_DOMAIN: Region of a membrane-bound protein predicted to be outside the membrane, in the cytoplasm.; NON_CYTOPLASMIC_DOMAIN: Region of a membrane-bound protein predicted to be outside the membrane, in the extracellular region; SSF57850: ; TMhelix: Region of a membrane-bound protein predicted to be embedded in the membrane.; IPR013083: Zinc finger, RING/FYVE/PHD-type; P…
g40047	490.512	1.14406	0.251664	4.54597	5.46816e-06	7.69547e-05	serine/threonine protein kinase	GO:0004672;GO:0005524;GO:0006468	CYTOPLASMIC_DOMAIN: Region of a membrane-bound protein predicted to be outside the membrane, in the cytoplasm.; NON_CYTOPLASMIC_DOMAIN: Region of a membrane-bound protein predicted to be outside the membrane, in the extracellular region; IPR000719: Protein kinase domain; TMhelix: Region of a membrane-bound protein predicted to be embedded in the membrane.; TRANSMEMBRANE: Region of a membrane-boun…
g23983	3652.89	1.14049	0.222278	5.13091	2.88338e-07	5.83825e-06	sulfite reductase	GO:0016491;GO:0020037;GO:0050311;GO:0051536;GO:0051539;GO:0055114	IPR011787: Sulphite reductase, ferredoxin dependent; IPR006066: Nitrite/sulphite reductase iron-sulphur/sirohaem-binding site; SSF56014: ; IPR006067: Nitrite/sulphite reductase 4Fe-4S domain; IPR005117: Nitrite/Sulfite reductase ferredoxin-like domain; G3DSA:3.30.413.10: ; PTHR11493: ; PTHR11493:SF48:
g16993	256.764	1.14032	0.243856	4.67621	2.92224e-06	4.50138e-05	protein STABILIZED1	GO:0000398;GO:0005515;GO:0005622;GO:0005634;GO:0006396	SSF48452: ; IPR011990: Tetratricopeptide-like helical domain; IPR003107: HAT (Half-A-TPR) repeat; PTHR11246: ; IPR027108: Pre-mRNA-processing factor 6/Prp1/STA1; PF13428: Tetratricopeptide repeat; IPR010491: PRP1 splicing factor, N-terminal; Coil: ; IPR013026: Tetratricopeptide repeat-containing domain; IPR019734: Tetratricopeptide repeat
g21791	15559.7	1.13829	0.24736	4.60176	4.1893e-06	6.1558e-05	glucose-1-phosphate adenylyltransferase small subunit, chloroplastic/amyloplastic	GO:0005978;GO:0008878;GO:0009058;GO:0016779	IPR005836: ADP-glucose pyrophosphorylase, conserved site; SIGNAL_PEPTIDE: Signal peptide region; SIGNAL_PEPTIDE_N_REGION: N-terminal region of a signal peptide.; SIGNAL_PEPTIDE_C_REGION: C-terminal region of a signal peptide.; NON_CYTOPLASMIC_DOMAIN: Region of a membrane-bound protein predicted to be outside the membrane, in the extracellular region; IPR011831: Glucose-1-phosphate adenylyltransfe…
g8991	34.9388	1.13734	0.42419	2.6812	0.0073359	0.0339563	Flap endonuclease GEN-like protein 1, partial	GO:0003677;GO:0003824;GO:0004518;GO:0006281	IPR006084: XPG/Rad2 endonuclease; IPR020045: 5'-3' exonuclease, C-terminal domain; IPR006086: XPG-I domain; IPR006085: XPG N-terminal; G3DSA:1.10.150.20: ; IPR008918: Helix-hairpin-helix motif, class 2; IPR029060: PIN domain-like; PTHR11081:SF23:
g23933	57.5437	1.13465	0.364789	3.11044	0.00186812	0.0112719	Myc-type, basic helix-loop-helix (bHLH) domain	GO:0046983	IPR011598: Myc-type, basic helix-loop-helix (bHLH) domain
g49493	900.333	1.13339	0.216016	5.2468	1.54765e-07	3.328e-06	lactation elevated protein 1-like	GO:0005524	PTHR12169:SF6: ; IPR027417: P-loop containing nucleoside triphosphate hydrolase; IPR005654: ATPase, AFG1-like
g34488	1058.98	1.13229	0.189397	5.97841	2.25327e-09	7.94139e-08	sugar transporter ERD6-like 6	GO:0005215;GO:0016020;GO:0016021;GO:0022857;GO:0022891;GO:0055085	IPR005829: Sugar transporter, conserved site; TMhelix: Region of a membrane-bound protein predicted to be embedded in the membrane.; IPR005828: Major facilitator, sugar transporter-like; IPR003663: Sugar/inositol transporter; PTHR23500:SF43: ; PTHR23500: ; CYTOPLASMIC_DOMAIN: Region of a membrane-bound protein predicted to be outside the membrane, in the cytoplasm.; IPR020846: Major facilitator s…
g49246	59.0404	1.12639	0.419792	2.68322	0.00729172	0.0338249	Pyrophosphate-energised proton pump	GO:0004427;GO:0009678;GO:0015992;GO:0016020	IPR004131: Pyrophosphate-energised proton pump; TMhelix: Region of a membrane-bound protein predicted to be embedded in the membrane.; SIGNAL_PEPTIDE: Signal peptide region; SIGNAL_PEPTIDE_C_REGION: C-terminal region of a signal peptide.; CYTOPLASMIC_DOMAIN: Region of a membrane-bound protein predicted to be outside the membrane, in the cytoplasm.; NON_CYTOPLASMIC_DOMAIN: Region of a membrane-bou…
g17681	1625.63	1.12133	0.218861	5.12347	2.99962e-07	6.04279e-06	apoptosis-inducing factor 2-like	GO:0016491;GO:0055114	PTHR22912:SF180: ; PTHR22912: ; Coil: ; IPR023753: FAD/NAD(P)-binding domain
g45375	160.057	1.11969	0.286833	3.90363	9.47602e-05	0.000905782	spermidine synthase 1	GO:0003824	PTHR11558:SF25: ; PF01564: Spermine/spermidine synthase; PTHR11558: ; IPR029063: S-adenosyl-L-methionine-dependent methyltransferase; IPR030373: Polyamine biosynthesis domain, conserved site; IPR030374: Polyamine biosynthesis domain; G3DSA:2.30.140.10: ; IPR001045: Spermidine/spermine synthases
g48749	13350.7	1.11962	0.298689	3.74846	0.000177926	0.00155405	NAD(P)-binding domain	NA	G3DSA:3.40.50.720: ; IPR016040: NAD(P)-binding domain; PTHR14194:SF46: ; PTHR14194: ; IPR008030: NmrA-like domain
g36346	244.211	1.11942	0.376907	2.97002	0.00297778	0.0163783	probable xyloglucan glycosyltransferase 5	NA	CYTOPLASMIC_DOMAIN: Region of a membrane-bound protein predicted to be outside the membrane, in the cytoplasm.; NON_CYTOPLASMIC_DOMAIN: Region of a membrane-bound protein predicted to be outside the membrane, in the extracellular region; TMhelix: Region of a membrane-bound protein predicted to be embedded in the membrane.; IPR029044: Nucleotide-diphospho-sugar transferases; TRANSMEMBRANE: Region …
g56896	1262.63	1.1147	0.203253	5.48428	4.15152e-08	1.05642e-06	MATE efflux family protein 5-like	GO:0006855;GO:0015238;GO:0015297;GO:0016020;GO:0055085	IPR002528: Multi antimicrobial extrusion protein; TMhelix: Region of a membrane-bound protein predicted to be embedded in the membrane.; SIGNAL_PEPTIDE: Signal peptide region; SIGNAL_PEPTIDE_N_REGION: N-terminal region of a signal peptide.; SIGNAL_PEPTIDE_C_REGION: C-terminal region of a signal peptide.; CYTOPLASMIC_DOMAIN: Region of a membrane-bound protein predicted to be outside the membrane, …
g72629	2460.31	1.11304	0.203264	5.47585	4.35415e-08	1.10423e-06	pyruvate kinase, cytosolic isozyme	GO:0000287;GO:0003824;GO:0004743;GO:0006096;GO:0030955	IPR015813: Pyruvate/Phosphoenolpyruvate kinase-like domain; IPR015794: Pyruvate kinase, alpha/beta; IPR011037: Pyruvate kinase-like, insert domain; IPR015806: Pyruvate kinase, beta-barrel insert domain; PTHR11817:SF5: ; IPR001697: Pyruvate kinase; IPR015795: Pyruvate kinase, C-terminal; IPR015793: Pyruvate kinase, barrel
g31425	410.45	1.11162	0.20481	5.42756	5.71297e-08	1.38778e-06	Zinc finger, RING/FYVE/PHD-type	GO:0004842;GO:0005488;GO:0005515;GO:0016567	IPR003613: U box domain; IPR011989: Armadillo-like helical; IPR000225: Armadillo; PTHR23315:SF69: ; PTHR23315: ; SSF57850: ; IPR013083: Zinc finger, RING/FYVE/PHD-type; IPR016024: Armadillo-type fold
g88573	631.199	1.11038	0.237193	4.68132	2.85029e-06	4.42695e-05	probable pectate lyase 4	NA	PTHR31683:SF23: ; IPR011050: Pectin lyase fold/virulence factor; IPR018082: AmbAllergen; IPR002022: Pectate lyase/Amb allergen; PTHR31683: ; IPR012334: Pectin lyase fold
g49619	162.076	1.10606	0.314236	3.51983	0.000431822	0.00330718	nardilysin-like	GO:0003824;GO:0046872	IPR007863: Peptidase M16, C-terminal; IPR032632: Peptidase M16, middle/third domain; IPR011249: Metalloenzyme, LuxS/M16 peptidase-like; IPR011237: Peptidase M16 domain; CYTOPLASMIC_DOMAIN: Region of a membrane-bound protein predicted to be outside the membrane, in the cytoplasm.; NON_CYTOPLASMIC_DOMAIN: Region of a membrane-bound protein predicted to be outside the membrane, in the extracellular …
g48267	1343.4	1.10523	0.199088	5.55149	2.83246e-08	7.5539e-07	Glycosyltransferase AER61, uncharacterised	GO:0016757	NON_CYTOPLASMIC_DOMAIN: Region of a membrane-bound protein predicted to be outside the membrane, in the extracellular region; SIGNAL_PEPTIDE: Signal peptide region; IPR007657: Glycosyltransferase AER61, uncharacterised; SIGNAL_PEPTIDE_H_REGION: Hydrophobic region of a signal peptide.; SIGNAL_PEPTIDE_C_REGION: C-terminal region of a signal peptide.
g36291	99.8363	1.10251	0.292926	3.76379	0.00016736	0.00148513	probable inactive purple acid phosphatase 2	GO:0003993;GO:0016787;GO:0046872	IPR029052: Metallo-dependent phosphatase-like; IPR015914: Purple acid phosphatase, N-terminal; PTHR22953:SF46: ; IPR004843: Calcineurin-like phosphoesterase domain, apaH type; PTHR22953: ; Coil: ; IPR008963: Purple acid phosphatase-like, N-terminal
g22465	452.751	1.10013	0.221452	4.96781	6.77131e-07	1.24221e-05	cell envelope integrity/translocation protein TolA	NA	Coil:
g48348	1899.26	1.0983	0.178978	6.13649	8.43646e-10	3.2843e-08	probable ADP-ribosylation factor GTPase-activating protein AGD8	GO:0005096	PTHR23180:SF275: ; IPR001164: Arf GTPase activating protein; SSF57863: ; PTHR23180:
g73634	1648.14	1.09466	0.226089	4.84169	1.28737e-06	2.21528e-05	probable leucine-rich repeat receptor-like protein kinase At1g35710	NA	G3DSA:3.80.10.10: ; SSF52058: ; SIGNAL_PEPTIDE: Signal peptide region; IPR016187: C-type lectin fold; SIGNAL_PEPTIDE_N_REGION: N-terminal region of a signal peptide.; PR01217: Proline rich extensin signature; SIGNAL_PEPTIDE_C_REGION: C-terminal region of a signal peptide.; IPR016186: C-type lectin-like; IPR001304: C-type lectin; NON_CYTOPLASMIC_DOMAIN: Region of a membrane-bound protein predicted…
g39343	7343.05	1.09464	0.171599	6.37909	1.78141e-10	7.89933e-09	stress-associated endoplasmic reticulum protein 2-like	GO:0005783	CYTOPLASMIC_DOMAIN: Region of a membrane-bound protein predicted to be outside the membrane, in the cytoplasm.; NON_CYTOPLASMIC_DOMAIN: Region of a membrane-bound protein predicted to be outside the membrane, in the extracellular region; IPR010580: Stress-associated endoplasmic reticulum protein; TMhelix: Region of a membrane-bound protein predicted to be embedded in the membrane.; TRANSMEMBRANE:…
g49657	63.4915	1.0932	0.37396	2.9233	0.00346338	0.0185257	pathogenesis-related protein 1	GO:0005576	IPR018244: Allergen V5/Tpx-1-related, conserved site; CYTOPLASMIC_DOMAIN: Region of a membrane-bound protein predicted to be outside the membrane, in the cytoplasm.; NON_CYTOPLASMIC_DOMAIN: Region of a membrane-bound protein predicted to be outside the membrane, in the extracellular region; TMhelix: Region of a membrane-bound protein predicted to be embedded in the membrane.; IPR001283: Cysteine-…
g50746	180.345	1.09317	0.261832	4.1751	2.97855e-05	0.000333153	xylosyltransferase 2-like	GO:0008375;GO:0016020	CYTOPLASMIC_DOMAIN: Region of a membrane-bound protein predicted to be outside the membrane, in the cytoplasm.; NON_CYTOPLASMIC_DOMAIN: Region of a membrane-bound protein predicted to be outside the membrane, in the extracellular region; TMhelix: Region of a membrane-bound protein predicted to be embedded in the membrane.; PTHR19297:SF75: ; PTHR19297: ; IPR003406: Glycosyl transferase, family 14;…
g6278	92.7171	1.09168	0.312576	3.49252	0.000478484	0.00359521	Pectin lyase fold/virulence factor	NA	IPR011050: Pectin lyase fold/virulence factor; SignalP-noTM: ; IPR012334: Pectin lyase fold
g38199	1393.31	1.09089	0.236114	4.62019	3.83395e-06	5.70071e-05	ORM1-like protein 3	GO:0005789;GO:0016021	CYTOPLASMIC_DOMAIN: Region of a membrane-bound protein predicted to be outside the membrane, in the cytoplasm.; NON_CYTOPLASMIC_DOMAIN: Region of a membrane-bound protein predicted to be outside the membrane, in the extracellular region; TMhelix: Region of a membrane-bound protein predicted to be embedded in the membrane.; IPR007203: ORMDL family; PTHR12665:SF14: ; TRANSMEMBRANE: Region of a memb…
g40714	324.024	1.09063	0.307988	3.54113	0.000398412	0.0030972	multicystatin-like, partial	GO:0004869	TMhelix: Region of a membrane-bound protein predicted to be embedded in the membrane.; SIGNAL_PEPTIDE: Signal peptide region; SIGNAL_PEPTIDE_N_REGION: N-terminal region of a signal peptide.; SIGNAL_PEPTIDE_C_REGION: C-terminal region of a signal peptide.; G3DSA:3.10.450.10: ; NON_CYTOPLASMIC_DOMAIN: Region of a membrane-bound protein predicted to be outside the membrane, in the extracellular regi…
g8129	218.379	1.08792	0.248462	4.37863	1.19428e-05	0.000150293	receptor-like cytosolic serine/threonine-protein kinase RBK2	GO:0004672;GO:0005524;GO:0006468	PTHR27003: ; IPR000719: Protein kinase domain; PTHR27003:SF1: ; G3DSA:1.10.510.10: ; IPR011009: Protein kinase-like domain
g11172	5619.84	1.0833	0.169065	6.40762	1.47812e-10	6.63294e-09	transmembrane 9 superfamily member 4-like	GO:0016021	CYTOPLASMIC_DOMAIN: Region of a membrane-bound protein predicted to be outside the membrane, in the cytoplasm.; NON_CYTOPLASMIC_DOMAIN: Region of a membrane-bound protein predicted to be outside the membrane, in the extracellular region; IPR020846: Major facilitator superfamily domain; TMhelix: Region of a membrane-bound protein predicted to be embedded in the membrane.; PTHR10766:SF46: ; TRANSME…
g32043	2219.84	1.08284	0.243599	4.44518	8.78203e-06	0.000116277	fructose-bisphosphate aldolase cytoplasmic isozyme	GO:0003824;GO:0004332;GO:0006096	IPR013785: Aldolase-type TIM barrel; SSF51569: ; IPR029768: Fructose-bisphosphate aldolase class-I active site; IPR000741: Fructose-bisphosphate aldolase, class-I; PTHR11627:
g17089	605.358	1.08154	0.244094	4.43082	9.38756e-06	0.000123098	Cobalamin (vitamin B12)-dependent enzyme, catalytic	GO:0003824;GO:0004494;GO:0008152;GO:0016866;GO:0031419	PTHR23408:SF1: ; PTHR23408: ; IPR014348: Cobalamin (vitamin B12)-dependent enzyme, catalytic subdomain; IPR006099: Methylmalonyl-CoA mutase, alpha/beta chain, catalytic; SSF56672: ; Coil: ; IPR006098: Methylmalonyl-CoA mutase, alpha chain, catalytic; IPR016176: Cobalamin (vitamin B12)-dependent enzyme, catalytic
g26392	2966.92	1.07948	0.199262	5.41737	6.04834e-08	1.4645e-06	mannose-1-phosphate guanylyltransferase 1	GO:0009058;GO:0016779	SIGNAL_PEPTIDE: Signal peptide region; IPR001451: Hexapeptide repeat; G3DSA:2.160.10.10: ; SIGNAL_PEPTIDE_C_REGION: C-terminal region of a signal peptide.; NON_CYTOPLASMIC_DOMAIN: Region of a membrane-bound protein predicted to be outside the membrane, in the extracellular region; PTHR22572:SF108: ; IPR005835: Nucleotidyl transferase domain; IPR029044: Nucleotide-diphospho-sugar transferases; PTH…
g46325	1029.54	1.07757	0.391694	2.75106	0.00594026	0.0287852	Haem peroxidase, plant/fungal/bacterial	GO:0006979;GO:0020037;GO:0004601;GO:0055114	NA
g17783	316.791	1.07322	0.230937	4.64726	3.36372e-06	5.07792e-05	CMP-sialic acid transporter 3-like	GO:0000139;GO:0005351;GO:0008643;GO:0016021	CYTOPLASMIC_DOMAIN: Region of a membrane-bound protein predicted to be outside the membrane, in the cytoplasm.; PTHR10231:SF25: ; NON_CYTOPLASMIC_DOMAIN: Region of a membrane-bound protein predicted to be outside the membrane, in the extracellular region; IPR007271: Nucleotide-sugar transporter; TMhelix: Region of a membrane-bound protein predicted to be embedded in the membrane.; TRANSMEMBRANE: …
g31495	391.41	1.07047	0.308695	3.46772	0.000524895	0.00389655	deoxyhypusine synthase	GO:0008612	IPR029035: DHS-like NAD/FAD-binding domain; IPR002773: Deoxyhypusine synthase
g32476	1081.2	1.06815	0.18368	5.81526	6.0541e-09	1.91029e-07	protein DYAD-like	GO:0003682	IPR001025: Bromo adjacent homology (BAH) domain; Coil:
g12707	1568.5	1.06776	0.241244	4.42607	9.59668e-06	0.000125541	sterol 14-demethylase-like	GO:0004497;GO:0005506;GO:0016705;GO:0020037;GO:0055114	IPR001128: Cytochrome P450; TMhelix: Region of a membrane-bound protein predicted to be embedded in the membrane.; IPR017972: Cytochrome P450, conserved site; CYTOPLASMIC_DOMAIN: Region of a membrane-bound protein predicted to be outside the membrane, in the cytoplasm.; NON_CYTOPLASMIC_DOMAIN: Region of a membrane-bound protein predicted to be outside the membrane, in the extracellular region; IP…
g34367	69.0459	1.06619	0.402833	2.64673	0.00812747	0.0365755	17.8 kDa class I heat shock protein-like	NA	IPR031107: Small heat shock protein HSP20; IPR002068: Alpha crystallin/Hsp20 domain; IPR008978: HSP20-like chaperone; PTHR11527:SF172:
g46303	811.911	1.06406	0.196679	5.41014	6.29743e-08	1.51746e-06	proteophosphoglycan 5	NA	PTHR21726: ; IPR025486: Domain of unknown function DUF4378
g22254	574.753	1.05942	0.268549	3.94497	7.98086e-05	0.0007813	mannose-6-phosphate isomerase 1-like	GO:0004476;GO:0005975;GO:0008270;GO:0009298	PTHR10309:SF0: ; IPR016305: Mannose-6-phosphate isomerase; G3DSA:1.10.441.10: ; IPR011051: RmlC-like cupin domain; IPR001250: Mannose-6-phosphate isomerase, type I; IPR014710: RmlC-like jelly roll fold; IPR018050: Phosphomannose isomerase, type I, conserved site
g31417	673.541	1.05814	0.212196	4.98661	6.14494e-07	1.14212e-05	Zinc finger, RING/FYVE/PHD-type	GO:0004842;GO:0005488;GO:0005515;GO:0016567	IPR003613: U box domain; IPR011989: Armadillo-like helical; IPR000225: Armadillo; PTHR23315:SF69: ; PTHR23315: ; SSF57850: ; IPR013083: Zinc finger, RING/FYVE/PHD-type; IPR016024: Armadillo-type fold
g3574	125.753	1.05692	0.336622	3.13978	0.00169077	0.0104414	probable pectate lyase 4	NA	IPR018082: AmbAllergen; TMhelix: Region of a membrane-bound protein predicted to be embedded in the membrane.; SIGNAL_PEPTIDE: Signal peptide region; IPR002022: Pectate lyase/Amb allergen; SIGNAL_PEPTIDE_N_REGION: N-terminal region of a signal peptide.; PTHR31683:SF6: ; SIGNAL_PEPTIDE_C_REGION: C-terminal region of a signal peptide.; PTHR31683: ; IPR012334: Pectin lyase fold; IPR011050: Pectin ly…
g8950	1025.78	1.05612	0.215335	4.90454	9.36465e-07	1.65516e-05	UDP-galactose/UDP-glucose transporter 4-like	GO:0055085	CYTOPLASMIC_DOMAIN: Region of a membrane-bound protein predicted to be outside the membrane, in the cytoplasm.; NON_CYTOPLASMIC_DOMAIN: Region of a membrane-bound protein predicted to be outside the membrane, in the extracellular region; IPR013657: UAA transporter; TMhelix: Region of a membrane-bound protein predicted to be embedded in the membrane.; PTHR10778:SF19: ; PS51257: Prokaryotic membran…
g45374	182.289	1.0555	0.260074	4.05848	4.9394e-05	0.0005159	actin-related protein 3	NA	PTHR11937:SF31: ; IPR011989: Armadillo-like helical; G3DSA:3.90.640.10: ; G3DSA:3.30.420.40: ; IPR004000: Actin family; SSF53067:
g37617	1333.85	1.05528	0.239387	4.40824	1.04213e-05	0.000134535	Zf-FLZ domain	NA	IPR007650: Zf-FLZ domain; PTHR33059:
g234	705.938	1.05344	0.245828	4.28527	1.82517e-05	0.000216592	acid phosphatase 1-like	GO:0003993	IPR005519: Acid phosphatase (Class B); TMhelix: Region of a membrane-bound protein predicted to be embedded in the membrane.; SIGNAL_PEPTIDE: Signal peptide region; PTHR31284:SF14: ; SIGNAL_PEPTIDE_N_REGION: N-terminal region of a signal peptide.; IPR014403: Vegetative storage protein/acid phosphatase; SIGNAL_PEPTIDE_C_REGION: C-terminal region of a signal peptide.; IPR023214: HAD-like domain; NO…
g17781	226.754	1.05224	0.277366	3.79367	0.000148439	0.00134348	CMP-sialic acid transporter 2 isoform X1	GO:0000139;GO:0005351;GO:0005488;GO:0008643;GO:0016021	TMhelix: Region of a membrane-bound protein predicted to be embedded in the membrane.; IPR011989: Armadillo-like helical; PTHR10231:SF49: ; CYTOPLASMIC_DOMAIN: Region of a membrane-bound protein predicted to be outside the membrane, in the cytoplasm.; NON_CYTOPLASMIC_DOMAIN: Region of a membrane-bound protein predicted to be outside the membrane, in the extracellular region; IPR007271: Nucleotide…
g34948	1562.89	1.05131	0.184669	5.69293	1.24876e-08	3.62721e-07	conserved hypothetical protein	NA	CYTOPLASMIC_DOMAIN: Region of a membrane-bound protein predicted to be outside the membrane, in the cytoplasm.; NON_CYTOPLASMIC_DOMAIN: Region of a membrane-bound protein predicted to be outside the membrane, in the extracellular region; PTHR13132: ; TMhelix: Region of a membrane-bound protein predicted to be embedded in the membrane.; TRANSMEMBRANE: Region of a membrane-bound protein predicted t…
g49315	6884.13	1.05105	0.280622	3.74544	0.00018008	0.00156648	glycogen phosphorylase 1-like	GO:0004645;GO:0005975;GO:0008184;GO:0030170	SSF53756: ; IPR011833: Glycogen/starch/alpha-glucan phosphorylase; IPR000811: Glycosyl transferase, family 35; PTHR11468:SF3: ; G3DSA:3.30.70.260: ; G3DSA:3.40.50.2000:
g17088	480.389	1.04927	0.2321	4.52077	6.16155e-06	8.52717e-05	methylmalonyl-CoA mutase	GO:0016853;GO:0031419;GO:0046872	PTHR23408:SF1: ; PTHR23408: ; IPR006159: Methylmalonyl-CoA mutase, C-terminal; IPR006158: Cobalamin (vitamin B12)-binding domain
g73491	204.084	1.04912	0.257289	4.07757	4.55082e-05	0.000481014	methylmalonyl-CoA mutase	GO:0003824;GO:0008152;GO:0016866;GO:0031419	PTHR23408:SF1: ; PTHR23408: ; IPR014348: Cobalamin (vitamin B12)-dependent enzyme, catalytic subdomain; IPR006099: Methylmalonyl-CoA mutase, alpha/beta chain, catalytic; Coil: ; IPR016176: Cobalamin (vitamin B12)-dependent enzyme, catalytic
g23972	362.195	1.04809	0.25864	4.05231	5.07146e-05	0.000526856	P-loop containing nucleoside triphosphate hydrolase	GO:0005515;GO:0043531	G3DSA:3.80.10.10: ; SSF52058: ; IPR002182: NB-ARC; SSF52047: ; IPR027417: P-loop containing nucleoside triphosphate hydrolase; IPR001611: Leucine-rich repeat; PTHR23155: ; PR00364: Disease resistance protein signature; IPR003591: Leucine-rich repeat, typical subtype
g55228	242.006	1.04802	0.240045	4.36591	1.26594e-05	0.000157459	pyruvate formate lyase-activating protein	GO:0003824;GO:0016491;GO:0043365;GO:0051536;GO:0051539;GO:0055114	SSF102114: ; IPR007197: Radical SAM; PF13353: 4Fe-4S single cluster domain; PTHR30352:SF9: ; PTHR30352: ; IPR012838: Pyruvate formate-lyase activating enzyme; G3DSA:3.80.30.10: ; IPR001989: Radical-activating enzyme, conserved site
g4892	557.18	1.0478	0.241441	4.33978	1.42623e-05	0.000174643	SNF1-related protein kinase regulatory subunit beta-2-like isoform X1	GO:0005515;GO:0009744;GO:0043562	IPR030067: SNF1-related protein kinase regulatory subunit beta; IPR014756: Immunoglobulin E-set; IPR006828: Association with the SNF1 complex (ASC) domain; PTHR10343: ; SSF160219: ; IPR032640: AMP-activated protein kinase, glycogen-binding domain
g21158	5164.81	1.04286	0.259848	4.01335	5.98634e-05	0.00060747	aldehyde oxidase	GO:0016491;GO:0055114	IPR001395: Aldo/keto reductase/potassium channel subunit beta; IPR020471: Aldo/keto reductase; IPR023210: NADP-dependent oxidoreductase domain; PTHR11732:SF216:
g18718	46.187	1.0387	0.388981	2.67032	0.00757787	0.0347932	glutamate synthase 1	GO:0003824;GO:0006537;GO:0006807;GO:0008152;GO:0015930;GO:0016491;GO:0016638;GO:0055114	PTHR11938: ; IPR013785: Aldolase-type TIM barrel; IPR002489: Glutamate synthase, alpha subunit, C-terminal; SSF51395: ; IPR029055: Nucleophile aminohydrolases, N-terminal; PTHR11938:SF109: ; IPR006982: Glutamate synthase, central-N; IPR002932: Glutamate synthase domain; IPR017932: Glutamine amidotransferase type 2 domain
g29350	2221.91	1.0377	0.197688	5.24919	1.52772e-07	3.29461e-06	caffeoylshikimate esterase-like	NA	IPR029058: Alpha/Beta hydrolase fold; PTHR11614: ; IPR022742: Serine aminopeptidase, S33; PTHR11614:SF88:
g35045	2060.74	1.03498	0.187167	5.5297	3.2078e-08	8.42006e-07	probable rhamnose biosynthetic enzyme 1	GO:0003824;GO:0050662	G3DSA:3.40.50.720: ; IPR001509: NAD-dependent epimerase/dehydratase, N-terminal domain; PTHR10366:SF385: ; IPR016040: NAD(P)-binding domain; G3DSA:3.90.25.10: ; PTHR10366:
g4891	788.982	1.03442	0.184614	5.60313	2.10518e-08	5.77883e-07	Biogenesis of lysosome-related organelles complex 1 subunit 1	GO:0006511;GO:0031083;GO:0046872	IPR015880: Zinc finger, C2H2-like; IPR009395: Biogenesis of lysosome-related organelles complex 1 subunit 1; IPR007087: Zinc finger, C2H2; Coil: ; PTHR12555:SF14: ; IPR004854: Ubiquitin fusion degradation protein UFD1
g34288	737.984	1.03285	0.217055	4.75847	1.95068e-06	3.19812e-05	probable LRR receptor-like serine/threonine-protein kinase At4g26540	GO:0004672;GO:0005524;GO:0006468	TMhelix: Region of a membrane-bound protein predicted to be embedded in the membrane.; IPR002290: Serine/threonine/dual specificity protein kinase, catalytic domain; G3DSA:3.30.200.20: ; PTHR27001: ; IPR001245: Serine-threonine/tyrosine-protein kinase catalytic domain; IPR013320: Concanavalin A-like lectin/glucanase domain; IPR011009: Protein kinase-like domain; IPR008271: Serine/threonine-protei…
g36929	181.315	1.03128	0.398152	2.59015	0.00959328	0.0415922	N-carbamoylputrescine amidase	GO:0006807;GO:0016810	IPR003010: Carbon-nitrogen hydrolase; PTHR23088:
g55208	301.609	1.02826	0.295348	3.48154	0.000498545	0.00372306	MATE efflux family protein LAL5-like	GO:0003676;GO:0006855;GO:0008270;GO:0015238;GO:0015297;GO:0016020;GO:0055085	CYTOPLASMIC_DOMAIN: Region of a membrane-bound protein predicted to be outside the membrane, in the cytoplasm.; NON_CYTOPLASMIC_DOMAIN: Region of a membrane-bound protein predicted to be outside the membrane, in the extracellular region; IPR002528: Multi antimicrobial extrusion protein; TMhelix: Region of a membrane-bound protein predicted to be embedded in the membrane.; PTHR11206: ; IPR001878: …
g31104	463.551	1.02598	0.255345	4.01802	5.86903e-05	0.000597995	Glycosyltransferase AER61, uncharacterised	GO:0016757	CYTOPLASMIC_DOMAIN: Region of a membrane-bound protein predicted to be outside the membrane, in the cytoplasm.; NON_CYTOPLASMIC_DOMAIN: Region of a membrane-bound protein predicted to be outside the membrane, in the extracellular region; TMhelix: Region of a membrane-bound protein predicted to be embedded in the membrane.; PTHR20961: ; IPR007657: Glycosyltransferase AER61, uncharacterised; TRANSM…
g8546	393.382	1.02476	0.231643	4.42388	9.69442e-06	0.000126348	farnesylcysteine lyase	GO:0001735;GO:0016491;GO:0016670;GO:0030328;GO:0055114	IPR010795: Prenylcysteine lyase; IPR017046: Prenylcysteine oxidase; IPR023753: FAD/NAD(P)-binding domain
g21170	1828.89	1.02322	0.205601	4.97671	6.46744e-07	1.19524e-05	probable aldo-keto reductase 2	GO:0016491;GO:0055114	IPR001395: Aldo/keto reductase/potassium channel subunit beta; NON_CYTOPLASMIC_DOMAIN: Region of a membrane-bound protein predicted to be outside the membrane, in the extracellular region; IPR020471: Aldo/keto reductase; SIGNAL_PEPTIDE: Signal peptide region; PTHR11732:SF12: ; IPR023210: NADP-dependent oxidoreductase domain; SIGNAL_PEPTIDE_H_REGION: Hydrophobic region of a signal peptide.; SIGNAL…
g70174	1085.44	1.02233	0.210886	4.84779	1.24842e-06	2.15817e-05	iron-sulfur cluster co-chaperone protein HscB, mitochondrial	GO:0006457;GO:0051087;GO:0051259	IPR009073: Co-chaperone HscB, C-terminal oligomerisation domain; PTHR14021:SF15: ; IPR001623: DnaJ domain; IPR004640: Co-chaperone Hsc20; Coil:
g19820	194.547	1.02223	0.260975	3.91698	8.96642e-05	0.000862297	cyclin4	NA	PTHR31172:SF2: ; IPR032009: Stomatal closure-related actin-binding protein, coiled-coil domain; IPR032015: Stomatal closure-related actin-binding protein, fused Ig-PH domain; PTHR31172: ; Coil:
g11992	1250.89	1.01971	0.197286	5.1687	2.35729e-07	4.86654e-06	F-box/LRR-repeat protein 4	GO:0005515	IPR001810: F-box domain; G3DSA:3.80.10.10: ; SSF52047: ; IPR006553: Leucine-rich repeat, cysteine-containing subtype; PTHR24006: ; IPR003590: Leucine-rich repeat, ribonuclease inhibitor subtype
g40856	473.073	1.01839	0.258385	3.94135	8.10256e-05	0.000790118	ATP-dependent Clp protease adapter protein ClpS-like isoform X1	GO:0030163	PTHR33473: ; IPR003769: Adaptor protein ClpS, core; IPR014719: Ribosomal protein L7/L12, C-terminal/adaptor protein ClpS-like; PTHR33473:SF4:
g20321	85.3528	1.01589	0.304482	3.33645	0.000848547	0.00583931	membrin-11-like	NA	PTHR21230: ; TMhelix: Region of a membrane-bound protein predicted to be embedded in the membrane.; G3DSA:1.20.5.110: ; SSF58038: ; CYTOPLASMIC_DOMAIN: Region of a membrane-bound protein predicted to be outside the membrane, in the cytoplasm.; PF12352: Snare region anchored in the vesicle membrane C-terminus; PTHR21230:SF1: ; Coil: ; TRANSMEMBRANE: Region of a membrane-bound protein predicted to …
g45306	236.72	1.01501	0.246324	4.12061	3.77864e-05	0.000410903	piezo-type mechanosensitive ion channel homolog isoform X1	GO:0008381;GO:0016021	NA
g41443	924.832	1.01482	0.239973	4.22887	2.34869e-05	0.000269842	methyltransferase-like protein 7A	GO:0008152;GO:0008168	NON_CYTOPLASMIC_DOMAIN: Region of a membrane-bound protein predicted to be outside the membrane, in the extracellular region; SIGNAL_PEPTIDE: Signal peptide region; IPR029063: S-adenosyl-L-methionine-dependent methyltransferase; PTHR10108:SF827: ; SIGNAL_PEPTIDE_H_REGION: Hydrophobic region of a signal peptide.; SIGNAL_PEPTIDE_C_REGION: C-terminal region of a signal peptide.; PTHR10108: ; IPR0132…
g89482	224.006	1.0125	0.293312	3.45196	0.000556523	0.00409082	Glycoside hydrolase, family 79	GO:0016020;GO:0016798	IPR017853: Glycoside hydrolase superfamily; IPR005199: Glycoside hydrolase, family 79; PTHR14363:SF17:
g6376	1277.6	1.01143	0.324594	3.116	0.00183324	0.0111419	metacaspase-1A	GO:0004197;GO:0006508	IPR029030: Caspase-like domain; PTHR31810:SF6: ; IPR011600: Peptidase C14, caspase domain; PTHR31810:
g39725	397.088	1.0111	0.211549	4.7795	1.75728e-06	2.91674e-05	programmed cell death 6-interacting protein	NA	PTHR23030:SF18: ; PTHR23030: ; IPR004328: BRO1 domain; IPR005135: Endonuclease/exonuclease/phosphatase
g8128	501.511	1.00999	0.211839	4.76771	1.86336e-06	3.07917e-05	coatomer beta' subunit	GO:0005515	PTHR19876: ; PTHR19876:SF8: ; IPR019775: WD40 repeat, conserved site; IPR017986: WD40-repeat-containing domain; IPR015943: WD40/YVTN repeat-like-containing domain; IPR001680: WD40 repeat; Coil:
g2737	257.56	1.00797	0.357688	2.81802	0.00483211	0.0243359	histone	NA	SSF58113: ; G3DSA:1.20.120.20: ; PTHR23241: ; Coil:
g4435	241.771	1.00729	0.32664	3.0838	0.00204374	0.0121313	E3 ubiquitin-protein ligase MARCH1-like isoform X1	GO:0008270	PTHR23012:SF7: ; TMhelix: Region of a membrane-bound protein predicted to be embedded in the membrane.; CYTOPLASMIC_DOMAIN: Region of a membrane-bound protein predicted to be outside the membrane, in the cytoplasm.; NON_CYTOPLASMIC_DOMAIN: Region of a membrane-bound protein predicted to be outside the membrane, in the extracellular region; SSF57850: ; IPR013083: Zinc finger, RING/FYVE/PHD-type; I…
g28477	296.55	1.00705	0.2686	3.74924	0.000177371	0.00155101	calmodulin	GO:0005509	IPR018247: EF-Hand 1, calcium-binding site; PTHR23050: ; IPR011992: EF-hand domain pair; IPR002048: EF-hand domain; SSF47473: ; Coil:
g52132	147.629	1.0061	0.293867	3.42365	0.000617863	0.0044656	serine protease	GO:0004252;GO:0006508	IPR009003: Peptidase S1, PA clan; PTHR24276: ; IPR001314: Peptidase S1A, chymotrypsin-type; IPR001254: Serine proteases, trypsin domain; G3DSA:2.40.10.10: ; IPR018114: Peptidase S1, trypsin family, active site
g1055	153.848	1.00574	0.291286	3.45275	0.000554893	0.00408084	O-fucosyltransferase family protein	NA	PTHR31933:SF3: ; PTHR31933: ; IPR019378: GDP-fucose protein O-fucosyltransferase
g30800	4608.06	1.00351	0.228917	4.38373	1.16662e-05	0.000147365	protein SGT1 homolog	GO:0005515	SSF48452: ; IPR001440: Tetratricopeptide repeat 1; PTHR22904:SF344: ; IPR011990: Tetratricopeptide-like helical domain; IPR007699: SGS domain; IPR008978: HSP20-like chaperone; IPR007052: CS domain; PF13414: TPR repeat; IPR013026: Tetratricopeptide repeat-containing domain; PTHR22904: ; IPR019734: Tetratricopeptide repeat
g17116	200.265	1.00261	0.351156	2.85516	0.00430158	0.0222011	heat shock cognate 70 kDa protein 2-like	NA	PTHR19375: ; IPR018181: Heat shock protein 70, conserved site; SSF53067: ; PTHR19375:SF229: ; IPR029048: Heat shock protein 70kD, C-terminal domain; G3DSA:3.30.420.40: ; G3DSA:3.90.640.10: ; Coil: ; IPR013126: Heat shock protein 70 family; IPR029047: Heat shock protein 70kD, peptide-binding domain; G3DSA:3.30.30.30:
g57532	428.028	1.0002	0.252485	3.96142	7.45058e-05	0.00073515	conserved hypothetical protein	NA	CYTOPLASMIC_DOMAIN: Region of a membrane-bound protein predicted to be outside the membrane, in the cytoplasm.; NON_CYTOPLASMIC_DOMAIN: Region of a membrane-bound protein predicted to be outside the membrane, in the extracellular region; PTHR13132: ; TMhelix: Region of a membrane-bound protein predicted to be embedded in the membrane.; TRANSMEMBRANE: Region of a membrane-bound protein predicted t…
g12189	137.043	-1.00038	0.306076	-3.26839	0.0010816	0.00713828	Tetratricopeptide repeat 2	GO:0003676;GO:0005515;GO:0015074	SSF48452: ; PF13424: Tetratricopeptide repeat; IPR011990: Tetratricopeptide-like helical domain; PF13374: Tetratricopeptide repeat; CYTOPLASMIC_DOMAIN: Region of a membrane-bound protein predicted to be outside the membrane, in the cytoplasm.; NON_CYTOPLASMIC_DOMAIN: Region of a membrane-bound protein predicted to be outside the membrane, in the extracellular region; PTHR19959: ; IPR001584: Integ…
g3047	234.669	-1.00166	0.239275	-4.18623	2.83627e-05	0.000318905	Armadillo-like helical	GO:0005488	IPR011989: Armadillo-like helical; PTHR16216:SF2: ; IPR016024: Armadillo-type fold; Coil: ; PTHR16216:
g36662	386.895	-1.00173	0.230211	-4.35137	1.35292e-05	0.000166935	Cyclase-associated protein CAP/septum formation inhibitor MinC, C-terminal	GO:0000902	IPR005526: Septum formation inhibitor MinC, C-terminal; TMhelix: Region of a membrane-bound protein predicted to be embedded in the membrane.; PTHR34108: ; IPR016098: Cyclase-associated protein CAP/septum formation inhibitor MinC, C-terminal; CYTOPLASMIC_DOMAIN: Region of a membrane-bound protein predicted to be outside the membrane, in the cytoplasm.; NON_CYTOPLASMIC_DOMAIN: Region of a membrane…
g78792	54.2209	-1.00391	0.387682	-2.58951	0.00961119	0.0416578	Thioredoxin M-type, dynein 16 kDa light chain, flagellar outer arm	NA	NA
g51322	214.382	-1.00526	0.250104	-4.01937	5.83551e-05	0.000595389	DNA glycosylase	GO:0003824;GO:0006281;GO:0006284	IPR011257: DNA glycosylase; PTHR15074: ; IPR003265: HhH-GPD domain
g19139	51179.9	-1.00536	0.246988	-4.07047	4.69186e-05	0.000492793	chlorophyll a-b binding protein 50, chloroplastic-like	GO:0009765;GO:0016020	SIGNAL_PEPTIDE: Signal peptide region; PTHR21649:SF8: ; IPR022796: Chlorophyll A-B binding protein; SIGNAL_PEPTIDE_C_REGION: C-terminal region of a signal peptide.; IPR023329: Chlorophyll a/b binding protein domain; NON_CYTOPLASMIC_DOMAIN: Region of a membrane-bound protein predicted to be outside the membrane, in the extracellular region; IPR001344: Chlorophyll A-B binding protein, plant; SIGNAL…
g11113	62.167	-1.00646	0.360036	-2.79544	0.00518284	0.025722	2',5'-phosphodiesterase 12	NA	NA
g46698	204.124	-1.00676	0.236984	-4.24824	2.15457e-05	0.000249943	pentatricopeptide repeat-containing protein At5g39710	GO:0005515	SSF48452: ; CYTOPLASMIC_DOMAIN: Region of a membrane-bound protein predicted to be outside the membrane, in the cytoplasm.; NON_CYTOPLASMIC_DOMAIN: Region of a membrane-bound protein predicted to be outside the membrane, in the extracellular region; IPR011990: Tetratricopeptide-like helical domain; IPR002885: Pentatricopeptide repeat; PTHR24015: ; TRANSMEMBRANE: Region of a membrane-bound protein…
g10854	209.283	-1.00721	0.273254	-3.68598	0.000227827	0.00192376	collagen alpha-5(IV) chain-like	NA	NA
g8681	4606.93	-1.01099	0.235012	-4.30184	1.69384e-05	0.000204078	ADP/ATP translocase 2	GO:0005215;GO:0005743;GO:0006810;GO:0055085	PTHR24089: ; IPR002067: Mitochondrial carrier protein; IPR023395: Mitochondrial carrier domain; IPR018108: Mitochondrial substrate/solute carrier; PTHR24089:SF31: ; IPR002113: Adenine nucleotide translocator 1
g16013	102.865	-1.01239	0.292978	-3.45551	0.000549257	0.00404732	Aldolase-type TIM barrel	GO:0003824	IPR013785: Aldolase-type TIM barrel; SIGNAL_PEPTIDE: Signal peptide region; SSF54631: ; SIGNAL_PEPTIDE_N_REGION: N-terminal region of a signal peptide.; IPR000644: CBS domain; PTHR11911:SF93: ; SIGNAL_PEPTIDE_C_REGION: C-terminal region of a signal peptide.; NON_CYTOPLASMIC_DOMAIN: Region of a membrane-bound protein predicted to be outside the membrane, in the extracellular region; PTHR11911: ; S…
g21266	326.11	-1.01339	0.295926	-3.42447	0.000615995	0.00445801	deoxyuridine 5'-triphosphate nucleotidohydrolase	GO:0004170;GO:0016787;GO:0046080	IPR008181: Deoxyuridine triphosphate nucleotidohydrolase; IPR008180: Deoxyuridine triphosphate nucleotidohydrolase/Deoxycytidine triphosphate deaminase; PTHR11241: ; IPR029054: dUTPase-like
g56035	96.8333	-1.01354	0.284741	-3.55953	0.000371514	0.0029199	dynein intermediate chain 1, axonemal	GO:0005515	PTHR12442:SF11: ; IPR017986: WD40-repeat-containing domain; IPR015943: WD40/YVTN repeat-like-containing domain; IPR001680: WD40 repeat; PTHR12442: ; Coil:
g8311	2516.64	-1.01378	0.175266	-5.78423	7.28459e-09	2.26049e-07	fruit protein pKIWI502-like	NA	PTHR19370: ; G3DSA:3.40.50.80: ; PTHR19370:SF123: ; SSF52343:
g15957	329.46	-1.0138	0.281326	-3.60366	0.000313767	0.00253108	probable LRR receptor-like serine/threonine-protein kinase At2g28960	GO:0003676;GO:0008270;GO:0016020	TMhelix: Region of a membrane-bound protein predicted to be embedded in the membrane.; SIGNAL_PEPTIDE: Signal peptide region; PTHR12668:SF13: ; SIGNAL_PEPTIDE_C_REGION: C-terminal region of a signal peptide.; CYTOPLASMIC_DOMAIN: Region of a membrane-bound protein predicted to be outside the membrane, in the cytoplasm.; NON_CYTOPLASMIC_DOMAIN: Region of a membrane-bound protein predicted to be out…
g42122	219.097	-1.015	0.237791	-4.26846	1.96823e-05	0.000229929	Ribulose-phosphate binding barrel	GO:0003824;GO:0004425;GO:0008152	IPR013785: Aldolase-type TIM barrel; SIGNAL_PEPTIDE: Signal peptide region; PTHR22854:SF2: ; PTHR22854: ; IPR011060: Ribulose-phosphate binding barrel; SIGNAL_PEPTIDE_C_REGION: C-terminal region of a signal peptide.; NON_CYTOPLASMIC_DOMAIN: Region of a membrane-bound protein predicted to be outside the membrane, in the extracellular region; Coil: ; SIGNAL_PEPTIDE_H_REGION: Hydrophobic region of a…
g49985	64.6172	-1.01554	0.372617	-2.72543	0.00642184	0.0306726	spindle assembly abnormal protein 6 homolog	NA	PTHR18937:SF223: ; Coil: ; PTHR18937: ; IPR032396: Spindle assembly abnormal protein 6, N-terminal
g24424	563.59	-1.01567	0.225277	-4.50855	6.52737e-06	8.97543e-05	branched-chain-amino-acid aminotransferase 3, chloroplastic-like	GO:0003676;GO:0003824;GO:0008152;GO:0015074	IPR001584: Integrase, catalytic core; IPR001544: Aminotransferase class IV; IPR012337: Ribonuclease H-like domain; PTHR11825:SF46: ; IPR018300: Aminotransferase, class IV, conserved site; Coil: ; G3DSA:3.20.10.10:
g51205	211.63	-1.01785	0.23264	-4.37519	1.21327e-05	0.000152044	purple acid phosphatase 17-like	GO:0016787	IPR029052: Metallo-dependent phosphatase-like; CYTOPLASMIC_DOMAIN: Region of a membrane-bound protein predicted to be outside the membrane, in the cytoplasm.; NON_CYTOPLASMIC_DOMAIN: Region of a membrane-bound protein predicted to be outside the membrane, in the extracellular region; IPR004843: Calcineurin-like phosphoesterase domain, apaH type; TMhelix: Region of a membrane-bound protein predict…
g10920	173.281	-1.01864	0.340263	-2.99369	0.00275625	0.0154144	HAT dimerisation domain, C-terminal	GO:0003676;GO:0003677;GO:0046983	IPR008906: HAT dimerisation domain, C-terminal; PTHR32166: ; IPR012337: Ribonuclease H-like domain; IPR003656: Zinc finger, BED-type; Coil:
g10965	227.762	-1.01988	0.249995	-4.0796	4.51123e-05	0.00047784	SAL1 phosphatase-like	GO:0006790;GO:0008441;GO:0046854	G3DSA:3.30.540.10: ; IPR000760: Inositol monophosphatase; SSF56655: ; PTHR20854:SF34: ; IPR006239: 3(2),5 -bisphosphate nucleotidase HAL2; G3DSA:3.40.190.80: ; IPR020583: Inositol monophosphatase, metal-binding site
g20295	129.43	-1.02107	0.326434	-3.12796	0.00176025	0.0107772	beta-galactoside alpha-2,6-sialyltransferase 2	GO:0006486;GO:0008373	TMhelix: Region of a membrane-bound protein predicted to be embedded in the membrane.; SIGNAL_PEPTIDE: Signal peptide region; SIGNAL_PEPTIDE_N_REGION: N-terminal region of a signal peptide.; SIGNAL_PEPTIDE_C_REGION: C-terminal region of a signal peptide.; IPR001675: Glycosyl transferase family 29; NON_CYTOPLASMIC_DOMAIN: Region of a membrane-bound protein predicted to be outside the membrane, in …
g46359	58957.7	-1.02344	0.216587	-4.7253	2.29772e-06	3.67537e-05	Ribulose bisphosphate carboxylase, small chain	NA	NON_CYTOPLASMIC_DOMAIN: Region of a membrane-bound protein predicted to be outside the membrane, in the extracellular region; SIGNAL_PEPTIDE: Signal peptide region; SIGNAL_PEPTIDE_H_REGION: Hydrophobic region of a signal peptide.; PTHR31262: ; SIGNAL_PEPTIDE_C_REGION: C-terminal region of a signal peptide.; IPR024681: Ribulose bisphosphate carboxylase, small chain
g36548	396.713	-1.02479	0.301802	-3.39557	0.000684867	0.00488102	putative phosphatidylglycerol/phosphatidylinositol transfer protein DDB_G0282179	NA	PTHR11306: ; IPR014756: Immunoglobulin E-set; IPR003172: MD-2-related lipid-recognition domain
g34275	21891.6	-1.02505	0.246716	-4.1548	3.25578e-05	0.000360396	2-Cys peroxiredoxin BAS1, chloroplastic	GO:0016209;GO:0055114;GO:0051920;GO:0016491	NA
g57544	88.664	-1.02518	0.322288	-3.18096	0.0014679	0.00927131	C-type lectin receptor-like tyrosine-protein kinase At1g52310	GO:0004672;GO:0005524;GO:0006468	PTHR27003: ; IPR002290: Serine/threonine/dual specificity protein kinase, catalytic domain; G3DSA:3.30.200.20: ; IPR001245: Serine-threonine/tyrosine-protein kinase catalytic domain; IPR011009: Protein kinase-like domain; IPR008271: Serine/threonine-protein kinase, active site; CYTOPLASMIC_DOMAIN: Region of a membrane-bound protein predicted to be outside the membrane, in the cytoplasm.; NON_CYTO…
g19126	67034.7	-1.02683	0.233106	-4.40499	1.05788e-05	0.000135865	chlorophyll a-b binding protein 50, chloroplastic-like	GO:0009765;GO:0016020	SIGNAL_PEPTIDE: Signal peptide region; PTHR21649:SF8: ; IPR022796: Chlorophyll A-B binding protein; SIGNAL_PEPTIDE_C_REGION: C-terminal region of a signal peptide.; IPR023329: Chlorophyll a/b binding protein domain; NON_CYTOPLASMIC_DOMAIN: Region of a membrane-bound protein predicted to be outside the membrane, in the extracellular region; IPR001344: Chlorophyll A-B binding protein, plant; SIGNAL…
g24227	151.26	-1.02965	0.29001	-3.55038	0.000384682	0.00300987	flagellar associated protein	GO:0005515	IPR008962: PapD-like; IPR001715: Calponin homology domain; PTHR23053:SF18: ; PTHR23053:
g88534	6790.78	-1.03364	0.237547	-4.35131	1.35326e-05	0.000166935	50S ribosomal protein L13, chloroplastic	GO:0003735;GO:0005840;GO:0006412	IPR023563: Ribosomal protein L13, conserved site; NON_CYTOPLASMIC_DOMAIN: Region of a membrane-bound protein predicted to be outside the membrane, in the extracellular region; SIGNAL_PEPTIDE: Signal peptide region; PTHR11545:SF7: ; IPR005823: Ribosomal protein L13, bacterial-type; IPR005822: Ribosomal protein L13; SIGNAL_PEPTIDE_N_REGION: N-terminal region of a signal peptide.; SIGNAL_PEPTIDE_H_R…
g46689	124.24	-1.03366	0.335513	-3.08083	0.00206421	0.0122286	Tetratricopeptide repeat	GO:0005515	SSF48452: ; IPR011990: Tetratricopeptide-like helical domain; Coil: ; IPR019734: Tetratricopeptide repeat
g18676	80.6785	-1.03399	0.331594	-3.11823	0.0018194	0.0110778	TKL protein kinase	GO:0004672;GO:0005524;GO:0006468	IPR017441: Protein kinase, ATP binding site; IPR002290: Serine/threonine/dual specificity protein kinase, catalytic domain; G3DSA:3.30.200.20: ; IPR001245: Serine-threonine/tyrosine-protein kinase catalytic domain; IPR011009: Protein kinase-like domain; IPR008271: Serine/threonine-protein kinase, active site; PTHR23257: ; IPR000719: Protein kinase domain; G3DSA:1.10.510.10: ; Coil:
g58774	1053.36	-1.0342	0.224613	-4.60437	4.13719e-06	6.10317e-05	BTB/POZ domain	GO:0005515	PTHR24413:SF79: ; IPR011333: POZ domain; PTHR24413: ; IPR000210: BTB/POZ domain; G3DSA:3.30.710.10:
g48546	468.305	-1.03717	0.327609	-3.16587	0.00154619	0.0096923	Magnesium transporter MRS2-1	GO:0016020;GO:0030001;GO:0046873;GO:0055085	PTHR13890:SF5: ; G3DSA:1.20.1000.10: ; TMhelix: Region of a membrane-bound protein predicted to be embedded in the membrane.; SSF81995: ; CYTOPLASMIC_DOMAIN: Region of a membrane-bound protein predicted to be outside the membrane, in the cytoplasm.; NON_CYTOPLASMIC_DOMAIN: Region of a membrane-bound protein predicted to be outside the membrane, in the extracellular region; Coil: ; IPR002523: Mg2+…
g3842	148.761	-1.03818	0.312596	-3.32117	0.000896423	0.00609048	organic cation/carnitine transporter 4-like	GO:0016021;GO:0022857;GO:0055085	TMhelix: Region of a membrane-bound protein predicted to be embedded in the membrane.; IPR005828: Major facilitator, sugar transporter-like; CYTOPLASMIC_DOMAIN: Region of a membrane-bound protein predicted to be outside the membrane, in the cytoplasm.; IPR020846: Major facilitator superfamily domain; NON_CYTOPLASMIC_DOMAIN: Region of a membrane-bound protein predicted to be outside the membrane, …
g52130	664.377	-1.03983	0.26087	-3.98603	6.71882e-05	0.000671792	serine hydrolase	NA	PTHR22935: ; NON_CYTOPLASMIC_DOMAIN: Region of a membrane-bound protein predicted to be outside the membrane, in the extracellular region; IPR012338: Beta-lactamase/transpeptidase-like; SIGNAL_PEPTIDE: Signal peptide region; SIGNAL_PEPTIDE_N_REGION: N-terminal region of a signal peptide.; SIGNAL_PEPTIDE_H_REGION: Hydrophobic region of a signal peptide.; IPR001466: Beta-lactamase-related; SIGNAL_P…
g45687	860.981	-1.04388	0.250414	-4.1686	3.06474e-05	0.000341012	Putative sodium-coupled neutral amino acid transporter 9	NA	CYTOPLASMIC_DOMAIN: Region of a membrane-bound protein predicted to be outside the membrane, in the cytoplasm.; NON_CYTOPLASMIC_DOMAIN: Region of a membrane-bound protein predicted to be outside the membrane, in the extracellular region; TMhelix: Region of a membrane-bound protein predicted to be embedded in the membrane.; PTHR22950: ; IPR013057: Amino acid transporter, transmembrane domain; Coil…
g34314	4024.57	-1.04444	0.172603	-6.05112	1.43844e-09	5.38985e-08	adrenodoxin-like protein, mitochondrial	GO:0009055;GO:0051536	IPR001041: 2Fe-2S ferredoxin-type iron-sulfur binding domain; IPR012675: Beta-grasp domain
g36241	135.284	-1.04467	0.289711	-3.60591	0.000311058	0.00251328	Glycosyl transferase, family 1	NA	PTHR12526:SF383: ; SSF53756: ; IPR013534: Starch synthase, catalytic domain; IPR001296: Glycosyl transferase, family 1; PTHR12526: ; G3DSA:3.40.50.2000:
g2916	3681.62	-1.04623	0.175694	-5.95486	2.603e-09	9.03098e-08	RmlC-like cupins superfamily protein	NA	SIGNAL_PEPTIDE: Signal peptide region; IPR008579: Domain of unknown function DUF861, cupin-3; PTHR33271: ; SIGNAL_PEPTIDE_C_REGION: C-terminal region of a signal peptide.; NON_CYTOPLASMIC_DOMAIN: Region of a membrane-bound protein predicted to be outside the membrane, in the extracellular region; IPR011051: RmlC-like cupin domain; PTHR33271:SF6: ; IPR014710: RmlC-like jelly roll fold; SIGNAL_PEPT…
g41137	80.9197	-1.04654	0.377372	-2.77322	0.00555039	0.0272216	Kif3C kinesin	GO:0003777;GO:0005524;GO:0005871;GO:0007018;GO:0008017	PTHR24115:SF321: ; IPR019821: Kinesin motor domain, conserved site; IPR027640: Kinesin-like protein; IPR027417: P-loop containing nucleoside triphosphate hydrolase; Coil: ; IPR001752: Kinesin motor domain
g61385	108.117	-1.0492	0.291807	-3.59551	0.000323755	0.00259653	meiosis-specific nuclear structural protein 1	NA	IPR026504: Meiosis-specific nuclear structural protein 1; PF13868: Trichohyalin-plectin-homology domain; PTHR19265: ; Coil:
g27900	61636.5	-1.05016	0.221486	-4.74145	2.12194e-06	3.43823e-05	photosystem I reaction center subunit XI, chloroplastic	GO:0009522;GO:0009538;GO:0015979	IPR003757: Photosystem I PsaL, reaction centre subunit XI; TMhelix: Region of a membrane-bound protein predicted to be embedded in the membrane.; SIGNAL_PEPTIDE: Signal peptide region; SIGNAL_PEPTIDE_C_REGION: C-terminal region of a signal peptide.; PTHR34803: ; CYTOPLASMIC_DOMAIN: Region of a membrane-bound protein predicted to be outside the membrane, in the cytoplasm.; PTHR34803:SF2: ; NON_CYT…
g39239	60.5181	-1.05082	0.34319	-3.06192	0.0021992	0.0128807	pentatricopeptide repeat-containing protein At5g02830, chloroplastic	NA	NA
g19133	11187.6	-1.0509	0.297216	-3.53582	0.000406516	0.00314552	major chlorophyll binding protein	GO:0009765;GO:0016020	SIGNAL_PEPTIDE: Signal peptide region; PTHR21649:SF8: ; IPR022796: Chlorophyll A-B binding protein; SIGNAL_PEPTIDE_C_REGION: C-terminal region of a signal peptide.; IPR023329: Chlorophyll a/b binding protein domain; NON_CYTOPLASMIC_DOMAIN: Region of a membrane-bound protein predicted to be outside the membrane, in the extracellular region; IPR001344: Chlorophyll A-B binding protein, plant; SIGNAL…
g38626	474.812	-1.05274	0.205185	-5.13072	2.88641e-07	5.83825e-06	D-amino-acid transaminase, chloroplastic	GO:0003824;GO:0008152	PTHR11825:SF48: ; IPR001544: Aminotransferase class IV; G3DSA:3.30.470.10: ; G3DSA:3.20.10.10:
g34162	283.639	-1.0529	0.261109	-4.03243	5.52024e-05	0.000566922	protein root UVB sensitive 1, chloroplastic	NA	CYTOPLASMIC_DOMAIN: Region of a membrane-bound protein predicted to be outside the membrane, in the cytoplasm.; NON_CYTOPLASMIC_DOMAIN: Region of a membrane-bound protein predicted to be outside the membrane, in the extracellular region; PTHR12770:SF7: ; IPR006968: Root UVB sensitive family; TRANSMEMBRANE: Region of a membrane-bound protein predicted to be embedded in the membrane.
g17688	42.0955	-1.05483	0.386949	-2.72602	0.00641031	0.0306273	maltose excess protein 1, chloroplastic-like	NA	CYTOPLASMIC_DOMAIN: Region of a membrane-bound protein predicted to be outside the membrane, in the cytoplasm.; PTHR34809: ; NON_CYTOPLASMIC_DOMAIN: Region of a membrane-bound protein predicted to be outside the membrane, in the extracellular region; TMhelix: Region of a membrane-bound protein predicted to be embedded in the membrane.; TRANSMEMBRANE: Region of a membrane-bound protein predicted t…
g39002	5772.11	-1.05677	0.269185	-3.9258	8.64418e-05	0.000835325	acyl carrier protein	GO:0006633	PTHR20863:SF28: ; IPR003231: Acyl carrier protein (ACP); PTHR20863:
g20146	693.613	-1.05679	0.235329	-4.49068	7.09967e-06	9.64732e-05	Putative WRKY transcription factor 19	NA	PTHR31827:SF14: ; PTHR31827:
g24423	564.54	-1.05779	0.20581	-5.13965	2.75244e-07	5.60511e-06	branched-chain-amino-acid aminotransferase 3, chloroplastic-like isoform X1	GO:0003824;GO:0008152	IPR001544: Aminotransferase class IV; PTHR11825:SF46: ; G3DSA:3.30.470.10:
g39227	448.078	-1.05833	0.25059	-4.22334	2.40713e-05	0.000275072	RIB43A-like with coiled-coils protein 2	NA	NON_CYTOPLASMIC_DOMAIN: Region of a membrane-bound protein predicted to be outside the membrane, in the extracellular region; PTHR14517:SF6: ; SIGNAL_PEPTIDE: Signal peptide region; SIGNAL_PEPTIDE_N_REGION: N-terminal region of a signal peptide.; SIGNAL_PEPTIDE_H_REGION: Hydrophobic region of a signal peptide.; SIGNAL_PEPTIDE_C_REGION: C-terminal region of a signal peptide.; IPR008805: RIB43A
g8165	66.1326	-1.05861	0.35259	-3.00239	0.00267868	0.0150593	radial spoke protein 9	NA	Coil:
g34001	2887.75	-1.05881	0.247809	-4.27267	1.9315e-05	0.00022652	S-adenosyl-L-methionine-dependent methyltransferase	GO:0008152;GO:0008168	IPR029063: S-adenosyl-L-methionine-dependent methyltransferase; PTHR10108:SF793: ; Coil: ; PTHR10108: ; IPR013216: Methyltransferase type 11
g22206	803.829	-1.06042	0.203381	-5.21395	1.84858e-07	3.90783e-06	Glycosyltransferase AER61, uncharacterised	GO:0016757	PTHR20961: ; IPR007657: Glycosyltransferase AER61, uncharacterised
g8948	1106.42	-1.06159	0.207338	-5.12009	3.05395e-07	6.11116e-06	phosphoribosylaminoimidazole carboxylase, chloroplastic	GO:0003824;GO:0004638;GO:0005524;GO:0006189;GO:0046872	SSF56059: ; IPR013815: ATP-grasp fold, subdomain 1; IPR016185: Pre-ATP-grasp domain; IPR003135: ATP-grasp fold, ATP-dependent carboxylate-amine ligase-type; IPR000031: Phosphoribosylaminoimidazole carboxylase PurE domain; IPR005875: Phosphoribosylaminoimidazole carboxylase, ATPase subunit; IPR011761: ATP-grasp fold; PTHR11609:SF5: ; IPR013816: ATP-grasp fold, subdomain 2; PTHR11609: ; IPR011054: …
g30033	127.955	-1.06229	0.279426	-3.80169	0.000143714	0.00130245	H+-transporting ATPase	GO:0016021	IPR023298: P-type ATPase, transmembrane domain; TMhelix: Region of a membrane-bound protein predicted to be embedded in the membrane.; PTHR24093: ; IPR023214: HAD-like domain; CYTOPLASMIC_DOMAIN: Region of a membrane-bound protein predicted to be outside the membrane, in the cytoplasm.; NON_CYTOPLASMIC_DOMAIN: Region of a membrane-bound protein predicted to be outside the membrane, in the extrace…
g50125	52.0493	-1.06248	0.370189	-2.87009	0.0041036	0.0213336	peptidyl-prolyl cis-trans isomerase CYP18-1	GO:0000413;GO:0003755;GO:0006457	IPR024936: Cyclophilin-type peptidyl-prolyl cis-trans isomerase; IPR002130: Cyclophilin-type peptidyl-prolyl cis-trans isomerase domain; IPR020892: Cyclophilin-type peptidyl-prolyl cis-trans isomerase, conserved site
g55395	50.1427	-1.06304	0.363736	-2.92257	0.00347156	0.0185563	Transmembrane protease serine 9	GO:0004252;GO:0006508	IPR009003: Peptidase S1, PA clan; IPR001314: Peptidase S1A, chymotrypsin-type; IPR001254: Serine proteases, trypsin domain; PTHR24256: ; G3DSA:2.40.10.10: ; IPR018114: Peptidase S1, trypsin family, active site
g12491	148.235	-1.06489	0.267615	-3.97919	6.91501e-05	0.000687739	asparagine synthetase B	NA	PTHR11772: ; IPR029055: Nucleophile aminohydrolases, N-terminal; PTHR11772:SF2: ; IPR017932: Glutamine amidotransferase type 2 domain
g48720	631.727	-1.06823	0.277209	-3.8535	0.00011644	0.00108062	peptidyl-prolyl cis-trans isomerase CYP26-2, chloroplastic	GO:0000413;GO:0003755;GO:0006457	SIGNAL_PEPTIDE: Signal peptide region; IPR029000: Cyclophilin-like domain; SIGNAL_PEPTIDE_N_REGION: N-terminal region of a signal peptide.; PTHR11071:SF244: ; SIGNAL_PEPTIDE_C_REGION: C-terminal region of a signal peptide.; IPR024936: Cyclophilin-type peptidyl-prolyl cis-trans isomerase; IPR002130: Cyclophilin-type peptidyl-prolyl cis-trans isomerase domain; NON_CYTOPLASMIC_DOMAIN: Region of a me…
g16003	153.424	-1.06836	0.290261	-3.68069	0.000232608	0.00196192	haloalkane dehalogenase	NA	PTHR10992:SF730: ; IPR000073: Alpha/beta hydrolase fold-1; Coil: ; PTHR10992:
g36951	348.062	-1.06866	0.225799	-4.73281	2.21437e-06	3.55723e-05	hydrolase family 31 protein	GO:0003824;GO:0004553;GO:0005975	PTHR22762:SF85: ; IPR013785: Aldolase-type TIM barrel; IPR000322: Glycoside hydrolase family 31; SIGNAL_PEPTIDE: Signal peptide region; PTHR22762: ; IPR017853: Glycoside hydrolase superfamily; SIGNAL_PEPTIDE_C_REGION: C-terminal region of a signal peptide.; SSF51011: ; NON_CYTOPLASMIC_DOMAIN: Region of a membrane-bound protein predicted to be outside the membrane, in the extracellular region; SIG…
g23806	535.915	-1.06937	0.322263	-3.31832	0.000905601	0.00613337	glyceraldehyde-3-phosphate dehydrogenase	GO:0016620;GO:0055114	G3DSA:3.40.50.720: ; IPR020831: Glyceraldehyde/Erythrose phosphate dehydrogenase family; IPR020829: Glyceraldehyde 3-phosphate dehydrogenase, catalytic domain; G3DSA:3.30.360.10: ; IPR020830: Glyceraldehyde 3-phosphate dehydrogenase, active site; IPR016040: NAD(P)-binding domain
g8122	108.572	-1.07134	0.283007	-3.78555	0.00015337	0.00137813	coatomer subunit beta'-2	GO:0004672;GO:0005515;GO:0005524;GO:0006468	PTHR27003: ; G3DSA:3.30.200.20: ; IPR001680: WD40 repeat; IPR011009: Protein kinase-like domain; IPR000719: Protein kinase domain; IPR017986: WD40-repeat-containing domain; G3DSA:1.10.510.10: ; IPR015943: WD40/YVTN repeat-like-containing domain; Coil:
g21123	33.5232	-1.07292	0.414121	-2.59084	0.00957417	0.0415492	Kelch-type beta propeller	GO:0005515	TMhelix: Region of a membrane-bound protein predicted to be embedded in the membrane.; SSF117281: ; PTHR23244: ; PF13415: Galactose oxidase, central domain; CYTOPLASMIC_DOMAIN: Region of a membrane-bound protein predicted to be outside the membrane, in the cytoplasm.; NON_CYTOPLASMIC_DOMAIN: Region of a membrane-bound protein predicted to be outside the membrane, in the extracellular region; Coil…
g25847	79.679	-1.07297	0.307122	-3.49364	0.000476482	0.0035833	EF-hand domain pair	NA	IPR011992: EF-hand domain pair; SSF47473: ; Coil:
g49783	165.806	-1.07451	0.256697	-4.1859	2.84039e-05	0.000319129	Glyoxysomal processing protease, glyoxysomal	NA	PTHR21004:SF0: ; IPR009003: Peptidase S1, PA clan; PF13365: Trypsin-like peptidase domain; PTHR21004: ; G3DSA:2.40.10.10:
g51017	234.099	-1.07508	0.266108	-4.04001	5.34491e-05	0.000552099	zinc finger protein CONSTANS-LIKE 6-like	GO:0005515	PTHR31874: ; Coil:
g18975	141.84	-1.07543	0.368639	-2.91729	0.00353089	0.0188197	transmembrane protein, putative	NA	SSF81995: ; CYTOPLASMIC_DOMAIN: Region of a membrane-bound protein predicted to be outside the membrane, in the cytoplasm.; NON_CYTOPLASMIC_DOMAIN: Region of a membrane-bound protein predicted to be outside the membrane, in the extracellular region; TMhelix: Region of a membrane-bound protein predicted to be embedded in the membrane.; IPR011989: Armadillo-like helical; Coil: ; IPR017868: Filamin/…
g45690	114.862	-1.07552	0.297433	-3.61599	0.000299198	0.00244115	CBS domain	NA	G3DSA:3.10.580.10: ; PTHR11911:SF68: ; SSF54631: ; IPR000644: CBS domain; Coil: ; PTHR11911:
g26340	61.8747	-1.07559	0.363226	-2.96121	0.00306431	0.0167988	probable phospholipid-transporting ATPase IM isoform X3	GO:0000166;GO:0000287;GO:0004012;GO:0005524;GO:0015914;GO:0016021;GO:0046872	SSF56672: ; TMhelix: Region of a membrane-bound protein predicted to be embedded in the membrane.; IPR023299: P-type ATPase, cytoplasmic domain N; IPR008250: P-type ATPase, A domain; SSF81653: ; IPR032631: P-type ATPase, N-terminal; CYTOPLASMIC_DOMAIN: Region of a membrane-bound protein predicted to be outside the membrane, in the cytoplasm.; NON_CYTOPLASMIC_DOMAIN: Region of a membrane-bound pro…
g57862	331.323	-1.07629	0.255176	-4.21784	2.46659e-05	0.000281134	intraflagellar transport protein 74 homolog	GO:0030992;GO:0042073;GO:0042384;GO:0048487	CYTOPLASMIC_DOMAIN: Region of a membrane-bound protein predicted to be outside the membrane, in the cytoplasm.; NON_CYTOPLASMIC_DOMAIN: Region of a membrane-bound protein predicted to be outside the membrane, in the extracellular region; IPR029602: Intraflagellar transport protein 74; PTHR31432: ; Coil: ; TRANSMEMBRANE: Region of a membrane-bound protein predicted to be embedded in the membrane.
g41427	241.393	-1.07782	0.248249	-4.34168	1.41395e-05	0.000173282	Armadillo-like helical	GO:0005488	PTHR37743: ; IPR011989: Armadillo-like helical; IPR016024: Armadillo-type fold; Coil:
g46652	82.2316	-1.07884	0.37038	-2.9128	0.00358207	0.0190316	putative E3 ubiquitin-protein ligase XBAT31	GO:0005515	PTHR24128: ; IPR020683: Ankyrin repeat-containing domain; PF13857: Ankyrin repeats (many copies); PTHR24128:SF14: ; IPR002110: Ankyrin repeat
g17607	118.874	-1.0793	0.307207	-3.51326	0.00044264	0.00337794	probable ubiquitin-like-specific protease 2B isoform X1	GO:0006508;GO:0008234	PTHR12606: ; SSF54001: ; IPR003653: Ulp1 protease family, C-terminal catalytic domain; G3DSA:3.30.310.130:
g12094	11322.4	-1.08113	0.187707	-5.75967	8.42799e-09	2.55706e-07	polyphenol oxidase	GO:0004097;GO:0008152;GO:0016491;GO:0055114	CYTOPLASMIC_DOMAIN: Region of a membrane-bound protein predicted to be outside the membrane, in the cytoplasm.; PTHR11474:SF33: ; NON_CYTOPLASMIC_DOMAIN: Region of a membrane-bound protein predicted to be outside the membrane, in the extracellular region; IPR022739: Polyphenol oxidase, central domain; IPR002227: Tyrosinase copper-binding domain; PTHR11474: ; IPR022740: Polyphenol oxidase, C-termi…
g54657	412.288	-1.08128	0.215719	-5.01242	5.37492e-07	1.01332e-05	FAS1 domain	NA	PTHR10900: ; Coil: ; IPR000782: FAS1 domain
g20154	45502.7	-1.0816	0.284328	-3.80406	0.000142342	0.00129298	major chlorophyll binding protein	GO:0009765;GO:0016020	SIGNAL_PEPTIDE: Signal peptide region; IPR022796: Chlorophyll A-B binding protein; SIGNAL_PEPTIDE_C_REGION: C-terminal region of a signal peptide.; IPR023329: Chlorophyll a/b binding protein domain; NON_CYTOPLASMIC_DOMAIN: Region of a membrane-bound protein predicted to be outside the membrane, in the extracellular region; PTHR21649:SF20: ; IPR001344: Chlorophyll A-B binding protein, plant; SIGNA…
g23410	1549.71	-1.08206	0.23512	-4.60217	4.18108e-06	6.14976e-05	50S ribosomal protein L3-1, chloroplastic	GO:0003735;GO:0005622;GO:0005840;GO:0006412	PTHR11229:SF5: ; IPR019927: Ribosomal protein L3, bacterial/organelle-type; IPR009000: Translation protein, beta-barrel domain
g48194	51.6887	-1.08303	0.362922	-2.9842	0.00284325	0.0158263	CMP-N-acetylneuraminate-poly-alpha-2,8-sialyltransferase	GO:0006486;GO:0008373	CYTOPLASMIC_DOMAIN: Region of a membrane-bound protein predicted to be outside the membrane, in the cytoplasm.; NON_CYTOPLASMIC_DOMAIN: Region of a membrane-bound protein predicted to be outside the membrane, in the extracellular region; TMhelix: Region of a membrane-bound protein predicted to be embedded in the membrane.; PTHR11987: ; Coil: ; TRANSMEMBRANE: Region of a membrane-bound protein pre…
g17026	367.217	-1.08598	0.278706	-3.89651	9.759e-05	0.000929866	neurofilament triplet l	NA	PTHR21694:SF19: ; PTHR21694: ; Coil:
g51827	244.724	-1.08616	0.343946	-3.15793	0.00158891	0.00993104	uncoupling protein 3, partial	GO:0006839;GO:0031966	PTHR24089: ; PTHR24089:SF347: ; TMhelix: Region of a membrane-bound protein predicted to be embedded in the membrane.; SIGNAL_PEPTIDE: Signal peptide region; SIGNAL_PEPTIDE_N_REGION: N-terminal region of a signal peptide.; SIGNAL_PEPTIDE_C_REGION: C-terminal region of a signal peptide.; NON_CYTOPLASMIC_DOMAIN: Region of a membrane-bound protein predicted to be outside the membrane, in the extrace…
g12395	140.595	-1.08761	0.305443	-3.56077	0.000369774	0.00290775	protein disulfide-isomerase A4	NA	PTHR18929:SF74: ; PTHR18929: ; Coil: ; PF13848: Thioredoxin-like domain; IPR012336: Thioredoxin-like fold; IPR008978: HSP20-like chaperone
g12278	61.7139	-1.08841	0.426906	-2.54953	0.0107867	0.0455796	translation initiation factor IF-2	NA	PF13837: Myb/SANT-like DNA-binding domain; CYTOPLASMIC_DOMAIN: Region of a membrane-bound protein predicted to be outside the membrane, in the cytoplasm.; NON_CYTOPLASMIC_DOMAIN: Region of a membrane-bound protein predicted to be outside the membrane, in the extracellular region; Coil: ; TRANSMEMBRANE: Region of a membrane-bound protein predicted to be embedded in the membrane.
g20020	2420.52	-1.08916	0.186279	-5.84693	5.00731e-09	1.61397e-07	sec-independent protein translocase protein TATA, chloroplastic-like, partial	GO:0005886;GO:0008565;GO:0009306;GO:0015031;GO:0016021	TMhelix: Region of a membrane-bound protein predicted to be embedded in the membrane.; PTHR33162:SF1: ; PTHR33162: ; IPR003369: Sec-independent protein translocase protein TatA/B/E; IPR006312: Sec-independent protein translocase protein TatA/E; CYTOPLASMIC_DOMAIN: Region of a membrane-bound protein predicted to be outside the membrane, in the cytoplasm.; NON_CYTOPLASMIC_DOMAIN: Region of a membra…
g28474	97.6803	-1.09039	0.355018	-3.07136	0.00213088	0.0125492	DNA-(apurinic or apyrimidinic site) lyase 2 isoform X1	GO:0004518;GO:0006281	IPR005135: Endonuclease/exonuclease/phosphatase; IPR004808: AP endonuclease 1; PTHR22748:SF6:
g32299	46.1226	-1.09063	0.427396	-2.5518	0.0107169	0.0453486	UPF0704 protein C6orf165 homolog	NA	IPR021897: Protein of unknown function DUF3508; PTHR21442: ; Coil:
g2952	89.3361	-1.09118	0.298013	-3.6615	0.000250739	0.00209364	Zinc finger, RING-type, conserved site	GO:0005515;GO:0008270	IPR017907: Zinc finger, RING-type, conserved site; SSF57850: ; IPR001841: Zinc finger, RING-type; IPR013083: Zinc finger, RING/FYVE/PHD-type; PTHR14134: ; Coil: ; PTHR14134:SF3:
g20173	217.246	-1.09124	0.249129	-4.38022	1.18562e-05	0.000149328	UDP-galactose transporter 1	NA	IPR004853: Sugar phosphate transporter domain; TMhelix: Region of a membrane-bound protein predicted to be embedded in the membrane.; PTHR11132: ; CYTOPLASMIC_DOMAIN: Region of a membrane-bound protein predicted to be outside the membrane, in the cytoplasm.; SSF103481: ; NON_CYTOPLASMIC_DOMAIN: Region of a membrane-bound protein predicted to be outside the membrane, in the extracellular region; P…
g80692	83.9303	-1.09221	0.333569	-3.2743	0.00105924	0.00702176	protein disulfide isomerase ER-60, partial	NA	Coil: ; IPR012336: Thioredoxin-like fold; IPR008978: HSP20-like chaperone
g23945	755.34	-1.09251	0.189802	-5.75607	8.60969e-09	2.60691e-07	farnesyl diphosphate synthase	GO:0008299	IPR008949: Isoprenoid synthase domain; Coil: ; PTHR11525: ; IPR000092: Polyprenyl synthetase
g32266	42.0957	-1.09276	0.384783	-2.83994	0.00451222	0.0230502	E3 ubiquitin-protein ligase RNF135	GO:0004842;GO:0005515;GO:0008270;GO:0016567;GO:0046872	IPR017907: Zinc finger, RING-type, conserved site; IPR008974: TRAF-like; SSF57850: ; IPR018957: Zinc finger, C3HC4 RING-type; IPR013083: Zinc finger, RING/FYVE/PHD-type; PTHR10131: ; IPR013323: SIAH-type domain; Coil:
g22149	77.3322	-1.09349	0.344423	-3.17486	0.00149911	0.00943664	AGC/PKA protein kinase	GO:0004674;GO:0005524;GO:0006468	PTHR24353: ; IPR000961: AGC-kinase, C-terminal
g45633	18528.1	-1.09384	0.244102	-4.48109	7.42635e-06	0.000100366	photosystem I reaction center subunit N, chloroplastic	GO:0005516;GO:0009522;GO:0015979;GO:0042651	IPR008796: Photosystem I PsaN, reaction centre subunit N; NON_CYTOPLASMIC_DOMAIN: Region of a membrane-bound protein predicted to be outside the membrane, in the extracellular region; SIGNAL_PEPTIDE: Signal peptide region; SIGNAL_PEPTIDE_N_REGION: N-terminal region of a signal peptide.; SIGNAL_PEPTIDE_H_REGION: Hydrophobic region of a signal peptide.; PTHR36814:SF1: ; SIGNAL_PEPTIDE_C_REGION: C-t…
g41373	294.559	-1.09585	0.220994	-4.95875	7.09477e-07	1.29049e-05	Pectin lyase fold/virulence factor	NA	IPR018082: AmbAllergen; SIGNAL_PEPTIDE: Signal peptide region; IPR002022: Pectate lyase/Amb allergen; SIGNAL_PEPTIDE_N_REGION: N-terminal region of a signal peptide.; SIGNAL_PEPTIDE_C_REGION: C-terminal region of a signal peptide.; PTHR31683: ; IPR012334: Pectin lyase fold; IPR011050: Pectin lyase fold/virulence factor; NON_CYTOPLASMIC_DOMAIN: Region of a membrane-bound protein predicted to be ou…
g12681	672.131	-1.09593	0.306781	-3.57234	0.000353804	0.00280127	Pectin lyase fold/virulence factor	NA	CYTOPLASMIC_DOMAIN: Region of a membrane-bound protein predicted to be outside the membrane, in the cytoplasm.; NON_CYTOPLASMIC_DOMAIN: Region of a membrane-bound protein predicted to be outside the membrane, in the extracellular region; IPR011050: Pectin lyase fold/virulence factor; TMhelix: Region of a membrane-bound protein predicted to be embedded in the membrane.; TRANSMEMBRANE: Region of a …
g29451	63.9469	-1.09675	0.384686	-2.85102	0.00435794	0.0224225	tRNA threonylcarbamoyladenosine biosynthesis protein TsaE	GO:0002949	PTHR33540: ; IPR027417: P-loop containing nucleoside triphosphate hydrolase
g39020	178.107	-1.09755	0.29075	-3.77488	0.000160085	0.00143159	cytochrome b561 domain-containing protein At4g18260-like	NA	PTHR15885: ; Coil:
g29428	125.701	-1.098	0.285995	-3.83923	0.000123421	0.00114046	UPF0769 protein C21orf59 homolog	NA	IPR021298: Protein of unknown function DUF2870; PTHR13238:
g24225	95.1636	-1.09855	0.351292	-3.12716	0.00176502	0.010802	Inositol polyphosphate-related phosphatase	GO:0046856	IPR000300: Inositol polyphosphate-related phosphatase; PTHR11200: ; PTHR11200:SF165: ; IPR005135: Endonuclease/exonuclease/phosphatase; Coil:
g32312	65.8509	-1.09898	0.412708	-2.66286	0.00774788	0.0353501	Tetratricopeptide repeat	GO:0005515	SSF48452: ; PTHR10098:SF120: ; PTHR10098: ; IPR001440: Tetratricopeptide repeat 1; IPR011990: Tetratricopeptide-like helical domain; TMhelix: Region of a membrane-bound protein predicted to be embedded in the membrane.; CYTOPLASMIC_DOMAIN: Region of a membrane-bound protein predicted to be outside the membrane, in the cytoplasm.; NON_CYTOPLASMIC_DOMAIN: Region of a membrane-bound protein predicte…
g57877	55.4168	-1.09964	0.415486	-2.64663	0.00812976	0.0365755	Sperm-tail PG-rich repeat	NA	PTHR21580:SF10: ; PTHR21580: ; IPR010736: Sperm-tail PG-rich repeat
g21787	35.9981	-1.09988	0.41643	-2.6412	0.00826127	0.0370104	zinc finger MYND domain-containing protein 10, partial	NA	PTHR13244:SF7: ; PTHR13244:
g30029	626.588	-1.10355	0.198411	-5.56193	2.66805e-08	7.14085e-07	HNH endonuclease	GO:0003676;GO:0004519	IPR003615: HNH nuclease; PTHR33427: ; IPR002711: HNH endonuclease
g24327	7724.54	-1.10405	0.214068	-5.15747	2.50308e-07	5.13978e-06	carbonic anhydrase	GO:0004089;GO:0008270;GO:0015976	PTHR11002:SF7: ; IPR015892: Carbonic anhydrase, prokaryotic-like, conserved site; IPR001765: Carbonic anhydrase
g19602	6106.23	-1.10764	0.225995	-4.90116	9.52719e-07	1.6819e-05	HAD-superfamily hydrolase, subfamily IIA	NA	PTHR19288: ; SIGNAL_PEPTIDE: Signal peptide region; SIGNAL_PEPTIDE_N_REGION: N-terminal region of a signal peptide.; SIGNAL_PEPTIDE_C_REGION: C-terminal region of a signal peptide.; IPR023214: HAD-like domain; NON_CYTOPLASMIC_DOMAIN: Region of a membrane-bound protein predicted to be outside the membrane, in the extracellular region; IPR023215: Nitrophenylphosphatase-like domain; IPR006357: HAD-s…
g18845	251.995	-1.1094	0.337758	-3.28461	0.00102123	0.00679974	Concanavalin A-like lectin/glucanase domain	NA	NON_CYTOPLASMIC_DOMAIN: Region of a membrane-bound protein predicted to be outside the membrane, in the extracellular region; SIGNAL_PEPTIDE: Signal peptide region; SIGNAL_PEPTIDE_N_REGION: N-terminal region of a signal peptide.; SIGNAL_PEPTIDE_H_REGION: Hydrophobic region of a signal peptide.; PF13385: Concanavalin A-like lectin/glucanases superfamily; IPR013320: Concanavalin A-like lectin/gluca…
g3184	406.622	-1.11025	0.240737	-4.61187	3.99057e-06	5.91599e-05	cytidinediphosphate diacylglycerol synthase 4	GO:0016020;GO:0016772	CYTOPLASMIC_DOMAIN: Region of a membrane-bound protein predicted to be outside the membrane, in the cytoplasm.; NON_CYTOPLASMIC_DOMAIN: Region of a membrane-bound protein predicted to be outside the membrane, in the extracellular region; TMhelix: Region of a membrane-bound protein predicted to be embedded in the membrane.; PTHR13773:SF3: ; PTHR13773: ; IPR000374: Phosphatidate cytidylyltransferas…
g22043	97.1669	-1.11033	0.362917	-3.05947	0.00221732	0.0129564	probable beta-1,3-galactosyltransferase 20	GO:0006486;GO:0008378;GO:0016020;GO:0030246	CYTOPLASMIC_DOMAIN: Region of a membrane-bound protein predicted to be outside the membrane, in the cytoplasm.; NON_CYTOPLASMIC_DOMAIN: Region of a membrane-bound protein predicted to be outside the membrane, in the extracellular region; IPR001079: Galectin, carbohydrate recognition domain; TMhelix: Region of a membrane-bound protein predicted to be embedded in the membrane.; IPR002659: Glycosyl …
g58822	128.785	-1.11093	0.312663	-3.55311	0.000380704	0.00298431	transcription factor, putative	NA	PF13837: Myb/SANT-like DNA-binding domain; Coil:
g29737	1749.99	-1.11118	0.310228	-3.58182	0.000341208	0.00271445	protein DJ-1 homolog D	GO:0016798	PTHR11019: ; IPR006286: Peptidase C56, PfpI; PTHR11019:SF112: ; IPR002818: DJ-1/PfpI
g38722	72.2643	-1.11119	0.322646	-3.44399	0.000573188	0.0041907	cysteine synthase, chloroplastic/chromoplastic-like	NA	PTHR10314:SF110: ; SSF101447: ; IPR001926: Tryptophan synthase beta subunit-like PLP-dependent enzyme; PTHR10314: ; G3DSA:3.40.50.1100:
g19485	3295.32	-1.11174	0.24384	-4.5593	5.13248e-06	7.30538e-05	kielin/chordin-like protein	GO:0030414	CYTOPLASMIC_DOMAIN: Region of a membrane-bound protein predicted to be outside the membrane, in the cytoplasm.; NON_CYTOPLASMIC_DOMAIN: Region of a membrane-bound protein predicted to be outside the membrane, in the extracellular region; IPR008037: Pacifastin domain; TMhelix: Region of a membrane-bound protein predicted to be embedded in the membrane.; TRANSMEMBRANE: Region of a membrane-bound pr…
g19741	1312.55	-1.11342	0.237027	-4.69744	2.63448e-06	4.13462e-05	YGGT family protein	GO:0016020	SIGNAL_PEPTIDE: Signal peptide region; SIGNAL_PEPTIDE_N_REGION: N-terminal region of a signal peptide.; PTHR33219:SF4: ; SIGNAL_PEPTIDE_C_REGION: C-terminal region of a signal peptide.; NON_CYTOPLASMIC_DOMAIN: Region of a membrane-bound protein predicted to be outside the membrane, in the extracellular region; PTHR33219: ; IPR003425: CCB3/YggT; SIGNAL_PEPTIDE_H_REGION: Hydrophobic region of a sig…
g22055	66.0267	-1.1149	0.361643	-3.08287	0.00205014	0.0121645	early nodulin-75-like	NA	NA
g57143	2179.48	-1.11659	0.189982	-5.87737	4.16845e-09	1.36115e-07	P-loop containing nucleoside triphosphate hydrolase	GO:0005515;GO:0043531	G3DSA:3.80.10.10: ; SSF52058: ; SIGNAL_PEPTIDE: Signal peptide region; IPR002182: NB-ARC; IPR027417: P-loop containing nucleoside triphosphate hydrolase; IPR001611: Leucine-rich repeat; SIGNAL_PEPTIDE_N_REGION: N-terminal region of a signal peptide.; PTHR23155: ; PR00364: Disease resistance protein signature; SIGNAL_PEPTIDE_C_REGION: C-terminal region of a signal peptide.; NON_CYTOPLASMIC_DOMAIN:…
g8483	29869	-1.1183	0.195383	-5.72362	1.04281e-08	3.10111e-07	probable membrane protein YCR013c-yeast (ISS)	NA	NA
g38909	190.626	-1.11855	0.30524	-3.66449	0.000247833	0.002074	TLDc domain	NA	IPR006571: TLDc domain; Coil: ; PTHR23354:
g39952	11738	-1.12178	0.185887	-6.03472	1.59235e-09	5.89288e-08	serine--glyoxylate aminotransferase	GO:0003824	PTHR21152:SF21: ; IPR024169: Serine-pyruvate aminotransferase/2-aminoethylphosphonate-pyruvate transaminase; IPR020578: Aminotransferase class-V, pyridoxal-phosphate binding site; IPR015424: Pyridoxal phosphate-dependent transferase; PTHR21152: ; IPR000192: Aminotransferase class V domain; IPR015421: Pyridoxal phosphate-dependent transferase, major region, subdomain 1; IPR015422: Pyridoxal phosph…
g26410	160.447	-1.122	0.281184	-3.99029	6.59937e-05	0.000660731	SOSS complex subunit B homolog	NA	IPR012340: Nucleic acid-binding, OB-fold; PTHR13356:SF0: ; PTHR13356:
g50849	62.943	-1.12382	0.347669	-3.23245	0.00122734	0.00794075	intraflagellar transport protein 46 homolog	GO:0042073	IPR022088: Intraflagellar transport complex B protein 46; PTHR13376:SF0:
g49067	222.158	-1.12488	0.244921	-4.59285	4.37237e-06	6.35991e-05	MORN motif	NA	G3DSA:2.20.110.10: ; PTHR23084: ; PTHR23084:SF143: ; SSF82185: ; IPR003409: MORN motif
g30897	1485.34	-1.12737	0.21105	-5.34172	9.20709e-08	2.1165e-06	actin	NA	TMhelix: Region of a membrane-bound protein predicted to be embedded in the membrane.; SIGNAL_PEPTIDE: Signal peptide region; SIGNAL_PEPTIDE_N_REGION: N-terminal region of a signal peptide.; SSF53067: ; SIGNAL_PEPTIDE_C_REGION: C-terminal region of a signal peptide.; PTHR11937:SF245: ; NON_CYTOPLASMIC_DOMAIN: Region of a membrane-bound protein predicted to be outside the membrane, in the extracel…
g34329	1387.16	-1.12814	0.181392	-6.21935	4.9923e-10	2.03882e-08	aspartate aminotransferase, mitochondrial	GO:0003824;GO:0006520;GO:0008483;GO:0009058;GO:0030170	IPR015424: Pyridoxal phosphate-dependent transferase; IPR004839: Aminotransferase, class I/classII; IPR004838: Aminotransferases, class-I, pyridoxal-phosphate-binding site; IPR000796: Aspartate/other aminotransferase; IPR015421: Pyridoxal phosphate-dependent transferase, major region, subdomain 1
g44369	5740.4	-1.12897	0.261518	-4.31699	1.58173e-05	0.000191804	aspartate aminotransferase, cytoplasmic	GO:0003824;GO:0006520;GO:0008483;GO:0009058;GO:0030170	IPR015424: Pyridoxal phosphate-dependent transferase; IPR004839: Aminotransferase, class I/classII; PTHR11879:SF8: ; IPR004838: Aminotransferases, class-I, pyridoxal-phosphate-binding site; IPR000796: Aspartate/other aminotransferase; IPR015421: Pyridoxal phosphate-dependent transferase, major region, subdomain 1
g40427	1534.5	-1.12948	0.27966	-4.03875	5.37363e-05	0.00055392	PB1 domain	GO:0005515	IPR000270: PB1 domain; G3DSA:3.10.20.240: ; SSF54631: ; IPR000644: CBS domain; CYTOPLASMIC_DOMAIN: Region of a membrane-bound protein predicted to be outside the membrane, in the cytoplasm.; PTHR13780: ; NON_CYTOPLASMIC_DOMAIN: Region of a membrane-bound protein predicted to be outside the membrane, in the extracellular region; G3DSA:3.10.580.10: ; SSF54277: ; PTHR13780:SF48: ; TRANSMEMBRANE: Reg…
g39574	193.999	-1.12965	0.237579	-4.75483	1.98617e-06	3.24632e-05	Pectin lyase fold/virulence factor	NA	PF13229: Right handed beta helix region; TMhelix: Region of a membrane-bound protein predicted to be embedded in the membrane.; IPR012334: Pectin lyase fold; CYTOPLASMIC_DOMAIN: Region of a membrane-bound protein predicted to be outside the membrane, in the cytoplasm.; IPR011050: Pectin lyase fold/virulence factor; NON_CYTOPLASMIC_DOMAIN: Region of a membrane-bound protein predicted to be outside…
g4114	134.069	-1.13056	0.33928	-3.33223	0.000861544	0.00591247	CMP-N-acetylneuraminate-beta-galactosamide-alpha-2,3-sialyltransferase 1	GO:0006486;GO:0008373	PTHR13713: ; Coil: ; IPR001675: Glycosyl transferase family 29
g48193	1194.63	-1.13209	0.263119	-4.30256	1.68835e-05	0.00020358	cAMP-dependent protein kinase regulatory subunit	GO:0001932;GO:0005952;GO:0008603	PTHR11635: ; IPR000595: Cyclic nucleotide-binding domain; IPR018488: Cyclic nucleotide-binding, conserved site; IPR012198: cAMP-dependent protein kinase regulatory subunit; IPR018490: Cyclic nucleotide-binding-like; PR00103: cAMP-dependent protein kinase signature; IPR014710: RmlC-like jelly roll fold
g37714	146.347	-1.13261	0.431442	-2.62517	0.00866059	0.0383924	Soluble quinoprotein glucose/sorbosone dehydrogenase	GO:0003676;GO:0003824;GO:0005515;GO:0046983	IPR008906: HAT dimerisation domain, C-terminal; IPR015943: WD40/YVTN repeat-like-containing domain; IPR012337: Ribonuclease H-like domain; IPR011041: Soluble quinoprotein glucose/sorbosone dehydrogenase; IPR007021: Domain of unknown function DUF659; Coil: ; PTHR14885: ; PTHR14885:SF1:
g30917	492.342	-1.13272	0.195525	-5.79324	6.90425e-09	2.15137e-07	nicotinate-nucleotide pyrophosphorylase	GO:0003824;GO:0004514;GO:0009435;GO:0016763;GO:0019363	PTHR32179: ; IPR013785: Aldolase-type TIM barrel; IPR004393: Nicotinate-nucleotide pyrophosphorylase; IPR022412: Quinolinate phosphoribosyl transferase, N-terminal; IPR002638: Quinolinate phosphoribosyl transferase, C-terminal; SSF54675:
g9012	1518.7	-1.13319	0.264393	-4.28599	1.81924e-05	0.000216231	ATP-dependent 6-phosphofructokinase 3-like	GO:0003872;GO:0005524;GO:0006002;GO:0006096	IPR012004: Pyrophosphate-dependent phosphofructokinase TP0108-type; PTHR13697: ; IPR022953: ATP-dependent 6-phosphofructokinase; G3DSA:3.40.50.450: ; IPR000023: Phosphofructokinase domain; CYTOPLASMIC_DOMAIN: Region of a membrane-bound protein predicted to be outside the membrane, in the cytoplasm.; NON_CYTOPLASMIC_DOMAIN: Region of a membrane-bound protein predicted to be outside the membrane, i…
g57644	80.239	-1.13382	0.406071	-2.79216	0.00523574	0.0259073	Serine/threonine/dual specificity protein kinase, catalytic domain	GO:0004672;GO:0005524;GO:0006468	IPR000719: Protein kinase domain; PTHR24353: ; IPR002290: Serine/threonine/dual specificity protein kinase, catalytic domain; G3DSA:1.10.510.10: ; PTHR24353:SF80: ; IPR011009: Protein kinase-like domain
g34230	41.4645	-1.13563	0.451191	-2.51696	0.0118371	0.0489824	G8 domain	NA	IPR019316: G8 domain; Coil:
g22945	1203.18	-1.13579	0.200451	-5.66619	1.46003e-08	4.14451e-07	Thioredoxin-like fold	GO:0045454	SIGNAL_PEPTIDE: Signal peptide region; SIGNAL_PEPTIDE_N_REGION: N-terminal region of a signal peptide.; IPR013766: Thioredoxin domain; SIGNAL_PEPTIDE_C_REGION: C-terminal region of a signal peptide.; NON_CYTOPLASMIC_DOMAIN: Region of a membrane-bound protein predicted to be outside the membrane, in the extracellular region; PTHR18929:SF87: ; SignalP-noTM: ; Coil: ; PTHR18929: ; IPR012336: Thiored…
g20319	43.4771	-1.13602	0.40366	-2.81431	0.00488825	0.0245609	katanin p60 ATPase-containing subunit A-like 2 isoform X3	GO:0005515;GO:0005524	PTHR23074:SF78: ; IPR003959: ATPase, AAA-type, core; IPR003593: AAA+ ATPase domain; IPR003960: ATPase, AAA-type, conserved site; G3DSA:1.10.8.60: ; IPR027417: P-loop containing nucleoside triphosphate hydrolase; PTHR23074:
g3867	323.979	-1.13668	0.261426	-4.348	1.37383e-05	0.000169194	Mesoderm development candidate 2	NA	PTHR36357: ; TMhelix: Region of a membrane-bound protein predicted to be embedded in the membrane.; SIGNAL_PEPTIDE: Signal peptide region; SIGNAL_PEPTIDE_N_REGION: N-terminal region of a signal peptide.; SIGNAL_PEPTIDE_C_REGION: C-terminal region of a signal peptide.; PTHR36357:SF1: ; NON_CYTOPLASMIC_DOMAIN: Region of a membrane-bound protein predicted to be outside the membrane, in the extracell…
g540	5333.96	-1.13682	0.222962	-5.0987	3.41991e-07	6.73556e-06	probable L-ascorbate peroxidase 6, chloroplastic isoform X1	GO:0006979;GO:0020037;GO:0004601;GO:0055114	NA
g38612	602.539	-1.13793	0.198609	-5.72952	1.00713e-08	3.01295e-07	radial spoke head 1 homolog	NA	G3DSA:2.20.110.10: ; PTHR23084: ; SSF82185: ; IPR003409: MORN motif
g23529	1217.74	-1.14041	0.209797	-5.4358	5.45504e-08	1.33814e-06	Mammalian uncoordinated homology 13, domain 2	NA	IPR014770: Munc13 homology 1; IPR008528: Protein of unknown function DUF810; IPR014772: Mammalian uncoordinated homology 13, domain 2; PTHR31280:
g34157	156.544	-1.14078	0.282096	-4.04397	5.25546e-05	0.000543983	WD40 repeat, conserved site	GO:0005515	PTHR12442:SF5: ; IPR019775: WD40 repeat, conserved site; IPR017986: WD40-repeat-containing domain; IPR015943: WD40/YVTN repeat-like-containing domain; IPR001680: WD40 repeat; PTHR12442:
g19727	358.666	-1.14227	0.20687	-5.52169	3.35754e-08	8.75179e-07	protein VrrB	NA	NA
g29613	82.3531	-1.14556	0.304568	-3.76127	0.000169055	0.00149561	3-deoxy-manno-octulosonate cytidylyltransferase	GO:0005737;GO:0008690	IPR004528: 3-deoxy-D-manno-octulosonate cytidylyltransferase; IPR003329: Acylneuraminate cytidylyltransferase; IPR029044: Nucleotide-diphospho-sugar transferases; PTHR21485:
g54309	70.5803	-1.14573	0.433717	-2.64166	0.0082501	0.0369885	centrin	GO:0005509	IPR018247: EF-Hand 1, calcium-binding site; PTHR23050: ; IPR011992: EF-hand domain pair; IPR002048: EF-hand domain; SSF47473: ; Coil:
g6311	302.852	-1.14594	0.318251	-3.60075	0.000317297	0.00255405	putative glycerol-3-phosphate transporter 1	GO:0016021;GO:0055085	PTHR11662:SF232: ; TMhelix: Region of a membrane-bound protein predicted to be embedded in the membrane.; PTHR11662: ; CYTOPLASMIC_DOMAIN: Region of a membrane-bound protein predicted to be outside the membrane, in the cytoplasm.; IPR020846: Major facilitator superfamily domain; NON_CYTOPLASMIC_DOMAIN: Region of a membrane-bound protein predicted to be outside the membrane, in the extracellular r…
g18874	74.2552	-1.14655	0.326953	-3.50677	0.000453573	0.0034421	EF-Hand 1, calcium-binding site	GO:0003676;GO:0005509;GO:0015074	SSF56672: ; PTHR24559: ; IPR018247: EF-Hand 1, calcium-binding site; IPR011992: EF-hand domain pair; IPR002048: EF-hand domain; SSF47473: ; PTHR24559:SF201: ; PF13833: EF-hand domain pair; IPR001584: Integrase, catalytic core; IPR012337: Ribonuclease H-like domain; Coil:
g3318	182.252	-1.1484	0.308291	-3.72507	0.00019526	0.00168	keratin-associated protein 16-1-like isoform X1	NA	CYTOPLASMIC_DOMAIN: Region of a membrane-bound protein predicted to be outside the membrane, in the cytoplasm.; NON_CYTOPLASMIC_DOMAIN: Region of a membrane-bound protein predicted to be outside the membrane, in the extracellular region; TMhelix: Region of a membrane-bound protein predicted to be embedded in the membrane.; TRANSMEMBRANE: Region of a membrane-bound protein predicted to be embedded…
g38208	315.124	-1.14966	0.251191	-4.57686	4.72012e-06	6.78286e-05	centrin-1	GO:0005509	IPR018247: EF-Hand 1, calcium-binding site; PTHR23050: ; IPR011992: EF-hand domain pair; IPR002048: EF-hand domain; SSF47473: ; Coil:
g51457	75.2749	-1.14999	0.347177	-3.3124	0.000924985	0.00623367	zinc finger CCCH domain-containing protein 62-like	NA	PTHR35323:SF2: ; PTHR35323: ; Coil:
g21115	120.027	-1.15069	0.285986	-4.02359	5.73184e-05	0.000586408	P-loop containing nucleoside triphosphate hydrolase	GO:0003723;GO:0006396;GO:0008173	IPR029028: Alpha/beta knot methyltransferases; IPR001537: tRNA/rRNA methyltransferase, SpoU type; IPR027417: P-loop containing nucleoside triphosphate hydrolase; PTHR12029: ; IPR029026: tRNA (guanine-N1-)-methyltransferase, N-terminal; Coil: ; PTHR12029:SF11:
g957	94.2989	-1.15253	0.321147	-3.5888	0.000332201	0.0026569	dnaJ homolog subfamily B member 13-like	GO:0006457;GO:0051082	PTHR24078: ; IPR008971: HSP40/DnaJ peptide-binding; IPR002939: Chaperone DnaJ, C-terminal; IPR001623: DnaJ domain; PTHR24078:SF213: ; IPR018253: DnaJ domain, conserved site; G3DSA:2.60.260.20:
g86671	388.803	-1.15506	0.260663	-4.43124	9.36934e-06	0.000122966	actin, alpha cardiac muscle 1	NA	G3DSA:2.30.36.70: ; IPR004001: Actin, conserved site; PTHR11937:SF261: ; G3DSA:3.30.420.40: ; IPR004000: Actin family; IPR020902: Actin/actin-like conserved site; SSF53067:
g52139	118.371	-1.15935	0.309212	-3.74938	0.000177272	0.00155101	peptidyl serine alpha-galactosyltransferase	GO:0003676;GO:0015074	SSF56672: ; PTHR24559: ; TMhelix: Region of a membrane-bound protein predicted to be embedded in the membrane.; CYTOPLASMIC_DOMAIN: Region of a membrane-bound protein predicted to be outside the membrane, in the cytoplasm.; G3DSA:3.10.10.10: ; NON_CYTOPLASMIC_DOMAIN: Region of a membrane-bound protein predicted to be outside the membrane, in the extracellular region; PTHR24559:SF201: ; IPR001584:…
g17719	609.755	-1.15989	0.215583	-5.38027	7.43745e-08	1.75824e-06	uracil phosphoribosyltransferase	NA	PTHR10285: ; PTHR10285:SF77: ; PF14681: Uracil phosphoribosyltransferase
g84877	32.5622	-1.16026	0.443889	-2.61385	0.00895283	0.0393504	B9 domain	NA	NON_CYTOPLASMIC_DOMAIN: Region of a membrane-bound protein predicted to be outside the membrane, in the extracellular region; TMhelix: Region of a membrane-bound protein predicted to be embedded in the membrane.; SIGNAL_PEPTIDE: Signal peptide region; PTHR12968: ; IPR010796: B9 domain; SIGNAL_PEPTIDE_H_REGION: Hydrophobic region of a signal peptide.; SIGNAL_PEPTIDE_C_REGION: C-terminal region of …
g34159	69.8497	-1.16029	0.419996	-2.76262	0.00573389	0.0279387	WD repeat-containing protein 63	NA	PTHR12442:SF5: ; PTHR12442:
g17099	226.345	-1.16061	0.283998	-4.08668	4.37585e-05	0.000465474	ABC transporter B family member 19	GO:0005524;GO:0006810;GO:0016021;GO:0016887;GO:0042626;GO:0055085	TMhelix: Region of a membrane-bound protein predicted to be embedded in the membrane.; IPR003439: ABC transporter-like; IPR027417: P-loop containing nucleoside triphosphate hydrolase; G3DSA:1.20.1560.10: ; CYTOPLASMIC_DOMAIN: Region of a membrane-bound protein predicted to be outside the membrane, in the cytoplasm.; IPR003593: AAA+ ATPase domain; NON_CYTOPLASMIC_DOMAIN: Region of a membrane-bound…
g49971	119.286	-1.16119	0.300616	-3.86271	0.000112138	0.001047	transcription factor GTE6	GO:0005515	PTHR22880: ; IPR027353: NET domain; Coil: ; IPR001487: Bromodomain
g30699	504.903	-1.16154	0.218085	-5.32606	1.00366e-07	2.28616e-06	Zinc finger, RING-type, conserved site	GO:0005515;GO:0008270	PF15227: zinc finger of C3HC4-type, RING; IPR017907: Zinc finger, RING-type, conserved site; SSF57850: ; IPR013083: Zinc finger, RING/FYVE/PHD-type; SSF47473: ; IPR008907: P25-alpha
g46276	196.058	-1.16165	0.297819	-3.90054	9.59801e-05	0.00091569	Dullard phosphatase domain, eukaryotic	GO:0016791	TMhelix: Region of a membrane-bound protein predicted to be embedded in the membrane.; SIGNAL_PEPTIDE: Signal peptide region; SIGNAL_PEPTIDE_N_REGION: N-terminal region of a signal peptide.; SIGNAL_PEPTIDE_C_REGION: C-terminal region of a signal peptide.; IPR011948: Dullard phosphatase domain, eukaryotic; NON_CYTOPLASMIC_DOMAIN: Region of a membrane-bound protein predicted to be outside the membr…
g20360	1668.12	-1.16272	0.215206	-5.40283	6.5596e-08	1.57053e-06	phosphoglucomutase, chloroplastic	GO:0005975;GO:0016868;GO:0071704	IPR005843: Alpha-D-phosphohexomutase, C-terminal; PTHR22573: ; IPR016055: Alpha-D-phosphohexomutase, alpha/beta/alpha I/II/III; IPR005846: Alpha-D-phosphohexomutase, alpha/beta/alpha domain III; IPR005845: Alpha-D-phosphohexomutase, alpha/beta/alpha domain II; IPR005841: Alpha-D-phosphohexomutase superfamily; PTHR22573:SF2: ; IPR005844: Alpha-D-phosphohexomutase, alpha/beta/alpha domain I
g17666	73.4284	-1.16344	0.334159	-3.4817	0.000498245	0.00372268	intraflagellar transport protein 57 homolog	NA	IPR019530: Intra-flagellar transport protein 57; Coil: ; SSF57997:
g21130	162.287	-1.16495	0.278366	-4.18494	2.85238e-05	0.000320235	TRAF-like	GO:0005515	IPR008974: TRAF-like; PTHR26379:
g30747	2808.09	-1.16743	0.186826	-6.24874	4.13783e-10	1.72752e-08	rhodanese/cell cycle control phosphatase superfamily protein	NA	PTHR34209: ; IPR001763: Rhodanese-like domain; CYTOPLASMIC_DOMAIN: Region of a membrane-bound protein predicted to be outside the membrane, in the cytoplasm.; NON_CYTOPLASMIC_DOMAIN: Region of a membrane-bound protein predicted to be outside the membrane, in the extracellular region; PTHR34209:SF1: ; Coil: ; TRANSMEMBRANE: Region of a membrane-bound protein predicted to be embedded in the membran…
g50627	103.248	-1.16764	0.332764	-3.50893	0.000449919	0.00342147	Tetratricopeptide repeat	GO:0005515	SSF48452: ; IPR011990: Tetratricopeptide-like helical domain; IPR019734: Tetratricopeptide repeat
g3714	556.088	-1.16917	0.35229	-3.31877	0.000904163	0.0061264	latent-transforming growth factor beta-binding protein 4	GO:0005509;GO:0005515	G3DSA:2.10.25.10: ; SIGNAL_PEPTIDE: Signal peptide region; IPR001881: EGF-like calcium-binding domain; SIGNAL_PEPTIDE_N_REGION: N-terminal region of a signal peptide.; PTHR24034: ; IPR000742: EGF-like domain; IPR009030: Insulin-like growth factor binding protein, N-terminal; SSF57196: ; SIGNAL_PEPTIDE_C_REGION: C-terminal region of a signal peptide.; NON_CYTOPLASMIC_DOMAIN: Region of a membrane-b…
g2854	148.479	-1.16946	0.278557	-4.19826	2.68974e-05	0.000303568	S-adenosyl-L-methionine-dependent methyltransferase	NA	CYTOPLASMIC_DOMAIN: Region of a membrane-bound protein predicted to be outside the membrane, in the cytoplasm.; NON_CYTOPLASMIC_DOMAIN: Region of a membrane-bound protein predicted to be outside the membrane, in the extracellular region; TMhelix: Region of a membrane-bound protein predicted to be embedded in the membrane.; IPR029063: S-adenosyl-L-methionine-dependent methyltransferase; IPR006342:…
g23805	171275	-1.17019	0.220531	-5.30624	1.11912e-07	2.50349e-06	glyceraldehyde-3-phosphate dehydrogenase, cytosolic-like	GO:0006006;GO:0016620;GO:0050661;GO:0051287;GO:0055114	G3DSA:3.40.50.720: ; IPR020831: Glyceraldehyde/Erythrose phosphate dehydrogenase family; IPR020829: Glyceraldehyde 3-phosphate dehydrogenase, catalytic domain; IPR006424: Glyceraldehyde-3-phosphate dehydrogenase, type I; G3DSA:3.30.360.10: ; IPR020830: Glyceraldehyde 3-phosphate dehydrogenase, active site; IPR016040: NAD(P)-binding domain; SSF55347:
g20151	247042	-1.17239	0.22921	-5.11494	3.13847e-07	6.26357e-06	chlorophyll a-b binding protein 151, chloroplastic	GO:0009765;GO:0016020	SIGNAL_PEPTIDE: Signal peptide region; PTHR21649:SF8: ; IPR022796: Chlorophyll A-B binding protein; SIGNAL_PEPTIDE_C_REGION: C-terminal region of a signal peptide.; IPR023329: Chlorophyll a/b binding protein domain; NON_CYTOPLASMIC_DOMAIN: Region of a membrane-bound protein predicted to be outside the membrane, in the extracellular region; IPR001344: Chlorophyll A-B binding protein, plant; SIGNAL…
g55544	54.4728	-1.17359	0.395046	-2.97076	0.00297066	0.0163512	hybrid sensor histidine kinase/response regulator	GO:0000155;GO:0007165	PTHR24423: ; IPR005467: Histidine kinase domain; TMhelix: Region of a membrane-bound protein predicted to be embedded in the membrane.; PTHR24423:SF363: ; IPR003594: Histidine kinase-like ATPase, C-terminal domain; CYTOPLASMIC_DOMAIN: Region of a membrane-bound protein predicted to be outside the membrane, in the cytoplasm.; NON_CYTOPLASMIC_DOMAIN: Region of a membrane-bound protein predicted to …
g7959	123.638	-1.17495	0.300559	-3.90922	9.25945e-05	0.000886777	protein CutA homolog	GO:0010038	IPR004323: Divalent ion tolerance protein, CutA; G3DSA:3.30.70.830: ; IPR011322: Nitrogen regulatory PII-like, alpha/beta; PTHR23419:SF0:
g45703	102.787	-1.17523	0.296915	-3.95814	7.55365e-05	0.00074434	protein ECERIFERUM 3-like	NA	G3DSA:3.40.50.720: ; CYTOPLASMIC_DOMAIN: Region of a membrane-bound protein predicted to be outside the membrane, in the cytoplasm.; PTHR11863:SF2: ; NON_CYTOPLASMIC_DOMAIN: Region of a membrane-bound protein predicted to be outside the membrane, in the extracellular region; PTHR11863: ; IPR016040: NAD(P)-binding domain; IPR021940: Uncharacterised domain Wax2, C-terminal; TRANSMEMBRANE: Region of…
g11124	6658	-1.17901	0.221698	-5.3181	1.04859e-07	2.38486e-06	Glucose-6-phosphate/phosphate translocator 1	GO:0005215;GO:0006810;GO:0016021	SSF103481: ; CYTOPLASMIC_DOMAIN: Region of a membrane-bound protein predicted to be outside the membrane, in the cytoplasm.; NON_CYTOPLASMIC_DOMAIN: Region of a membrane-bound protein predicted to be outside the membrane, in the extracellular region; IPR004853: Sugar phosphate transporter domain; IPR004696: Triose phosphate/phosphoenolpyruvate translocator; TMhelix: Region of a membrane-bound pro…
g20120	30.5914	-1.17915	0.450412	-2.61793	0.00884644	0.0389993	DNA polymerase iota	GO:0003684;GO:0006281	SSF56672: ; IPR017961: DNA polymerase, Y-family, little finger domain; G3DSA:3.30.70.270: ; G3DSA:1.10.150.20: ; IPR024728: DNA polymerase type-Y, HhH motif; IPR001126: UmuC domain; Coil: ; PTHR11076:
g48759	130.519	-1.17916	0.305548	-3.85917	0.000113774	0.00106047	WD40 repeat, conserved site	GO:0005515	PTHR22844: ; IPR019775: WD40 repeat, conserved site; IPR017986: WD40-repeat-containing domain; IPR015943: WD40/YVTN repeat-like-containing domain; IPR001680: WD40 repeat; PTHR22844:SF125: ; IPR020472: G-protein beta WD-40 repeat
g29701	298.685	-1.18009	0.230672	-5.11588	3.12286e-07	6.24072e-06	protein argonaute 1-like	GO:0003676;GO:0005515	IPR032472: Argonaute linker 2 domain; IPR014811: Argonaute, linker 1 domain; IPR003165: Piwi domain; IPR003100: PAZ domain; IPR032474: Protein argonaute, N-terminal; PTHR22891: ; G3DSA:2.170.260.10: ; IPR012337: Ribonuclease H-like domain; G3DSA:3.40.50.2300:
g31889	385.948	-1.18013	0.268735	-4.39143	1.12608e-05	0.000143193	EGF-like, conserved site	GO:0005515	IPR000742: EGF-like domain; IPR013032: EGF-like, conserved site
g58401	251.074	-1.18066	0.249742	-4.72752	2.27282e-06	3.63942e-05	WD repeat-containing protein 52	GO:0005515	SSF101908: ; PTHR13720:SF18: ; IPR017986: WD40-repeat-containing domain; IPR015943: WD40/YVTN repeat-like-containing domain; IPR001680: WD40 repeat; Coil: ; PTHR13720:
g19696	8523.52	-1.1837	0.221343	-5.34781	8.90241e-08	2.05305e-06	ribulose bisphosphate carboxylase small chain clone 512-like	NA	NON_CYTOPLASMIC_DOMAIN: Region of a membrane-bound protein predicted to be outside the membrane, in the extracellular region; SIGNAL_PEPTIDE: Signal peptide region; IPR000894: Ribulose bisphosphate carboxylase small chain, domain; SIGNAL_PEPTIDE_H_REGION: Hydrophobic region of a signal peptide.; PTHR31262: ; SIGNAL_PEPTIDE_C_REGION: C-terminal region of a signal peptide.; IPR024681: Ribulose bisp…
g16149	226.615	-1.18422	0.238002	-4.97567	6.50216e-07	1.20018e-05	glutathione S-transferase F9-like	NA	IPR010987: Glutathione S-transferase, C-terminal-like; IPR004046: Glutathione S-transferase, C-terminal; PTHR11260: ; IPR012336: Thioredoxin-like fold; PTHR11260:SF186:
g21239	89.8999	-1.18424	0.338205	-3.50153	0.000462587	0.00349912	Pectin lyase fold/virulence factor	NA	IPR011050: Pectin lyase fold/virulence factor; PF13229: Right handed beta helix region; IPR012334: Pectin lyase fold; IPR006626: Parallel beta-helix repeat
g9152	424.251	-1.18549	0.223788	-5.29739	1.17472e-07	2.61227e-06	Spindle assembly abnormal protein 6, N-terminal	NA	PTHR34230: ; IPR032396: Spindle assembly abnormal protein 6, N-terminal
g50223	45.6548	-1.18613	0.409233	-2.89842	0.00375045	0.0197859	Armadillo-like helical	GO:0005488	SSF56672: ; PTHR24559: ; IPR011989: Armadillo-like helical; IPR016024: Armadillo-type fold; Coil: ; PTHR24559:SF208:
g50839	300.016	-1.18754	0.269628	-4.40435	1.06102e-05	0.000136152	HAD-family hydrolase IIA	NA	PTHR19288: ; SIGNAL_PEPTIDE: Signal peptide region; SIGNAL_PEPTIDE_N_REGION: N-terminal region of a signal peptide.; SIGNAL_PEPTIDE_C_REGION: C-terminal region of a signal peptide.; IPR023214: HAD-like domain; NON_CYTOPLASMIC_DOMAIN: Region of a membrane-bound protein predicted to be outside the membrane, in the extracellular region; SignalP-noTM: ; PTHR19288:SF3: ; Coil: ; IPR006357: HAD-superfa…
g30152	121.124	-1.1899	0.274037	-4.34212	1.41115e-05	0.000173089	glycosyl hydrolase	NA	PTHR33307: ; IPR011040: Sialidases; PF13088: BNR repeat-like domain; PTHR33307:SF3:
g17817	86.2657	-1.1926	0.382203	-3.12032	0.00180653	0.0110156	Major facilitator superfamily domain	GO:0016021;GO:0055085	TMhelix: Region of a membrane-bound protein predicted to be embedded in the membrane.; PTHR23510:SF4: ; CYTOPLASMIC_DOMAIN: Region of a membrane-bound protein predicted to be outside the membrane, in the cytoplasm.; PTHR23510: ; IPR020846: Major facilitator superfamily domain; NON_CYTOPLASMIC_DOMAIN: Region of a membrane-bound protein predicted to be outside the membrane, in the extracellular reg…
g55865	72.3056	-1.19344	0.396763	-3.00793	0.00263032	0.0148431	centrosomal protein of 131 kDa isoform X1	GO:0035735	PTHR31540: ; Coil: ; IPR030465: Centrosomal protein of 131 kDa
g16833	326.637	-1.19372	0.290934	-4.10307	4.07698e-05	0.000436782	3'5'-cyclic nucleotide phosphodiesterase, conserved site	GO:0004114;GO:0007165;GO:0008081;GO:0009190;GO:0016849;GO:0035556	SSF109604: ; G3DSA:1.10.287.70: ; TMhelix: Region of a membrane-bound protein predicted to be embedded in the membrane.; IPR001054: Adenylyl cyclase class-3/4/guanylyl cyclase; CYTOPLASMIC_DOMAIN: Region of a membrane-bound protein predicted to be outside the membrane, in the cytoplasm.; NON_CYTOPLASMIC_DOMAIN: Region of a membrane-bound protein predicted to be outside the membrane, in the extrac…
g31375	250.292	-1.19425	0.421444	-2.8337	0.00460122	0.0234091	Immunoglobulin-like fold	GO:0003676;GO:0005515;GO:0046983	IPR002859: PKD/REJ-like domain; PTHR32166: ; IPR001298: Filamin/ABP280 repeat; TMhelix: Region of a membrane-bound protein predicted to be embedded in the membrane.; IPR014756: Immunoglobulin E-set; IPR017868: Filamin/ABP280 repeat-like; CYTOPLASMIC_DOMAIN: Region of a membrane-bound protein predicted to be outside the membrane, in the cytoplasm.; IPR008906: HAT dimerisation domain, C-terminal; N…
g8316	513.326	-1.19468	0.218552	-5.46634	4.59427e-08	1.15149e-06	tRNA (guanine(26)-N(2))-dimethyltransferase	GO:0003723;GO:0004809;GO:0008033	PF13837: Myb/SANT-like DNA-binding domain; IPR002905: tRNA methyltransferase, Trm1; IPR029063: S-adenosyl-L-methionine-dependent methyltransferase; PTHR10631:SF2:
g28070	44747.6	-1.19735	0.241038	-4.96746	6.78342e-07	1.24291e-05	photosystem 1 subunit 5	NA	NA
g5717	185.313	-1.19887	0.241254	-4.96931	6.71906e-07	1.23717e-05	probable prolyl 4-hydroxylase 4	GO:0005506;GO:0016491;GO:0016705;GO:0031418;GO:0055114	IPR006620: Prolyl 4-hydroxylase, alpha subunit; IPR005123: Oxoglutarate/iron-dependent dioxygenase; PTHR10869:SF55: ; IPR003582: ShKT domain; PTHR10869:
g8389	28.624	-1.19921	0.450467	-2.66214	0.00776459	0.035394	adenylate cyclase type 10	GO:0009190;GO:0016849;GO:0035556	PTHR16305:SF28: ; PTHR16305: ; IPR029787: Nucleotide cyclase; IPR001054: Adenylyl cyclase class-3/4/guanylyl cyclase; Coil:
g48437	54.7623	-1.19969	0.360847	-3.32464	0.000885332	0.00603153	sperm-associated antigen 16 protein	NA	PTHR14604:SF3: ; PTHR14604: ; Coil:
g26004	283.908	-1.19999	0.313412	-3.82879	0.000128774	0.00118409	dynein heavy chain 7, axonemal-like, partial	GO:0003777;GO:0007018;GO:0030286	IPR004273: Dynein heavy chain domain; PTHR10676:SF242: ; Coil: ; IPR026983: Dynein heavy chain
g19140	36914.2	-1.20018	0.316928	-3.78691	0.000152534	0.00137308	chlorophyll a-b binding protein 50, chloroplastic-like	GO:0009765;GO:0016020	SIGNAL_PEPTIDE: Signal peptide region; PTHR21649:SF8: ; IPR022796: Chlorophyll A-B binding protein; SIGNAL_PEPTIDE_C_REGION: C-terminal region of a signal peptide.; IPR023329: Chlorophyll a/b binding protein domain; NON_CYTOPLASMIC_DOMAIN: Region of a membrane-bound protein predicted to be outside the membrane, in the extracellular region; IPR001344: Chlorophyll A-B binding protein, plant; SIGNAL…
g45837	69.8237	-1.20157	0.355549	-3.37948	0.000726221	0.00512217	dynein beta chain, ciliary-like, partial	GO:0003777;GO:0005524;GO:0007018;GO:0016887	PTHR10676:SF36: ; PF12774: Hydrolytic ATP binding site of dynein motor region D1; IPR011704: ATPase, dynein-related, AAA domain; IPR013602: Dynein heavy chain, domain-2; PF12775: P-loop containing dynein motor region D3; IPR027417: P-loop containing nucleoside triphosphate hydrolase; CYTOPLASMIC_DOMAIN: Region of a membrane-bound protein predicted to be outside the membrane, in the cytoplasm.; NO…
g39046	461.344	-1.20225	0.221474	-5.42842	5.68553e-08	1.38561e-06	probable ion channel POLLUX	NA	NA
g271	10887	-1.20248	0.24433	-4.92155	8.58609e-07	1.53383e-05	triosephosphate isomerase, chloroplastic	GO:0003824;GO:0004807;GO:0008152	IPR013785: Aldolase-type TIM barrel; IPR000652: Triosephosphate isomerase; PTHR21139:SF7:
g39504	83.3156	-1.20259	0.338996	-3.5475	0.000388905	0.00303431	ATP-dependent 6-phosphofructokinase 4, chloroplastic	GO:0003872;GO:0006002;GO:0006096	PTHR13697:SF7: ; PTHR13697: ; IPR022953: ATP-dependent 6-phosphofructokinase; G3DSA:3.40.50.450: ; IPR000023: Phosphofructokinase domain
g10921	203.765	-1.20714	0.329166	-3.66727	0.000245152	0.002055	parkin coregulated gene protein	GO:0003676;GO:0015074	PF13650: Aspartyl protease; SSF56672: ; IPR021109: Aspartic peptidase domain; PTHR21207: ; IPR001584: Integrase, catalytic core; IPR012337: Ribonuclease H-like domain; Coil: ; PTHR21207:SF2: ; IPR019399: Parkin co-regulated protein
g17575	432.97	-1.20729	0.410837	-2.93861	0.00329689	0.0178196	protein trichome birefringence-like 42	NA	IPR026057: PC-Esterase; CYTOPLASMIC_DOMAIN: Region of a membrane-bound protein predicted to be outside the membrane, in the cytoplasm.; NON_CYTOPLASMIC_DOMAIN: Region of a membrane-bound protein predicted to be outside the membrane, in the extracellular region; TMhelix: Region of a membrane-bound protein predicted to be embedded in the membrane.; IPR029962: Trichome birefringence-like family; IPR…
g3774	265.116	-1.20831	0.263192	-4.59097	4.41191e-06	6.40302e-05	protein FAM136A-like	NA	IPR008560: Protein of unknown function DUF842, eukaryotic
g10898	434.54	-1.20912	0.209897	-5.76053	8.38484e-09	2.54913e-07	PLK/PLK-UNCLASSIFIED protein kinase	GO:0004672;GO:0005515;GO:0005524;GO:0006468	G3DSA:3.30.1120.30: ; IPR002290: Serine/threonine/dual specificity protein kinase, catalytic domain; SSF82615: ; IPR011009: Protein kinase-like domain; IPR000959: POLO box duplicated domain; IPR000719: Protein kinase domain; G3DSA:1.10.510.10: ; Coil: ; PTHR24345:
g72716	36412.6	-1.20914	0.229762	-5.26255	1.42067e-07	3.08595e-06	chlorophyll a-b binding protein P4, chloroplastic	GO:0009765;GO:0016020	SIGNAL_PEPTIDE: Signal peptide region; IPR022796: Chlorophyll A-B binding protein; SIGNAL_PEPTIDE_C_REGION: C-terminal region of a signal peptide.; IPR023329: Chlorophyll a/b binding protein domain; CYTOPLASMIC_DOMAIN: Region of a membrane-bound protein predicted to be outside the membrane, in the cytoplasm.; NON_CYTOPLASMIC_DOMAIN: Region of a membrane-bound protein predicted to be outside the m…
g17067	436.996	-1.20974	0.222043	-5.44823	5.08729e-08	1.25615e-06	mannan endo-1,4-beta-mannosidase 6-like	GO:0004553;GO:0005975	PTHR31451: ; IPR017853: Glycoside hydrolase superfamily; IPR001547: Glycoside hydrolase, family 5; IPR013781: Glycoside hydrolase, catalytic domain
g45347	118.407	-1.21487	0.429033	-2.83164	0.00463095	0.0235284	probable LRR receptor-like serine/threonine-protein kinase At1g51820 isoform X1	GO:0004672;GO:0005524;GO:0006468	TMhelix: Region of a membrane-bound protein predicted to be embedded in the membrane.; IPR002290: Serine/threonine/dual specificity protein kinase, catalytic domain; G3DSA:3.30.200.20: ; PTHR27001: ; IPR013320: Concanavalin A-like lectin/glucanase domain; IPR011042: Six-bladed beta-propeller, TolB-like; IPR011009: Protein kinase-like domain; IPR008271: Serine/threonine-protein kinase, active site…
g12744	1626.24	-1.21588	0.254895	-4.77012	1.84118e-06	3.04587e-05	protein LHCP TRANSLOCATION DEFECT-like	NA	NON_CYTOPLASMIC_DOMAIN: Region of a membrane-bound protein predicted to be outside the membrane, in the extracellular region; SIGNAL_PEPTIDE: Signal peptide region; IPR020683: Ankyrin repeat-containing domain; SIGNAL_PEPTIDE_H_REGION: Hydrophobic region of a signal peptide.; PTHR24151: ; SIGNAL_PEPTIDE_C_REGION: C-terminal region of a signal peptide.
g50225	59.6622	-1.21594	0.338185	-3.59549	0.000323787	0.00259653	radial spoke protein 8	GO:0005488	SignalP-noTM: ; IPR011989: Armadillo-like helical; IPR016024: Armadillo-type fold
g23384	241.237	-1.21717	0.270032	-4.50751	6.5592e-06	9.01094e-05	Cyclophilin-type peptidyl-prolyl cis-trans isomerase, conserved site	GO:0000413;GO:0003755;GO:0006457	TMhelix: Region of a membrane-bound protein predicted to be embedded in the membrane.; SIGNAL_PEPTIDE: Signal peptide region; SIGNAL_PEPTIDE_N_REGION: N-terminal region of a signal peptide.; SignalP-TM: ; SIGNAL_PEPTIDE_C_REGION: C-terminal region of a signal peptide.; IPR024936: Cyclophilin-type peptidyl-prolyl cis-trans isomerase; IPR002130: Cyclophilin-type peptidyl-prolyl cis-trans isomerase …
g50688	295.165	-1.21898	0.337068	-3.61642	0.0002987	0.00243841	magnesium-protoporphyrin IX monomethyl ester	GO:0015979;GO:0015995;GO:0016491;GO:0046872;GO:0048529;GO:0055114	PTHR31053: ; SIGNAL_PEPTIDE: Signal peptide region; IPR003251: Rubrerythrin; SIGNAL_PEPTIDE_C_REGION: C-terminal region of a signal peptide.; IPR008434: Magnesium-protoporphyrin IX monomethyl ester [oxidative] cyclase; NON_CYTOPLASMIC_DOMAIN: Region of a membrane-bound protein predicted to be outside the membrane, in the extracellular region; SignalP-noTM: ; IPR009078: Ferritin-like superfamily; …
g5736	69.6182	-1.21917	0.344445	-3.53951	0.000400871	0.0031147	dynein heavy chain 1, axonemal	GO:0003341;GO:0003777;GO:0005524;GO:0005858;GO:0007018;GO:0016887;GO:0030286	IPR004273: Dynein heavy chain domain; PF12774: Hydrolytic ATP binding site of dynein motor region D1; IPR011704: ATPase, dynein-related, AAA domain; PF12781: ATP-binding dynein motor region D5; IPR013602: Dynein heavy chain, domain-2; PF12775: P-loop containing dynein motor region D3; IPR027417: P-loop containing nucleoside triphosphate hydrolase; SSF57997: ; IPR024317: Dynein heavy chain, P-loop…
g48213	188.28	-1.22021	0.238971	-5.10611	3.28866e-07	6.49414e-06	putative histidine kinase family protein	GO:0016310;GO:0016772	PTHR24423: ; IPR005467: Histidine kinase domain; PTHR24423:SF363: ; IPR003594: Histidine kinase-like ATPase, C-terminal domain; IPR004358: Signal transduction histidine kinase-related protein, C-terminal
g34650	94.0444	-1.22104	0.349876	-3.48993	0.000483154	0.00362438	ABC transporter C family member 5-like	GO:0005524;GO:0006810;GO:0016021;GO:0016887;GO:0042626;GO:0055085	TMhelix: Region of a membrane-bound protein predicted to be embedded in the membrane.; IPR003439: ABC transporter-like; IPR027417: P-loop containing nucleoside triphosphate hydrolase; G3DSA:1.20.1560.10: ; CYTOPLASMIC_DOMAIN: Region of a membrane-bound protein predicted to be outside the membrane, in the cytoplasm.; IPR003593: AAA+ ATPase domain; NON_CYTOPLASMIC_DOMAIN: Region of a membrane-bound…
g19654	179.965	-1.22334	0.31255	-3.91407	9.07542e-05	0.000871938	ABC transporter A family member 7-like	GO:0005215;GO:0005524;GO:0006810;GO:0016021;GO:0016887	PTHR19229:SF127: ; TMhelix: Region of a membrane-bound protein predicted to be embedded in the membrane.; IPR003439: ABC transporter-like; IPR027417: P-loop containing nucleoside triphosphate hydrolase; CYTOPLASMIC_DOMAIN: Region of a membrane-bound protein predicted to be outside the membrane, in the cytoplasm.; IPR003593: AAA+ ATPase domain; NON_CYTOPLASMIC_DOMAIN: Region of a membrane-bound pr…
g19335	117.504	-1.22593	0.293939	-4.17069	3.03678e-05	0.000338152	flagella-associated protein fap196-like protein	GO:0005515	PTHR13720:SF14: ; IPR019775: WD40 repeat, conserved site; IPR017986: WD40-repeat-containing domain; IPR015943: WD40/YVTN repeat-like-containing domain; IPR001680: WD40 repeat; PTHR13720: ; IPR011047: Quinoprotein alcohol dehydrogenase-like superfamily
g66785	36.8852	-1.22706	0.408318	-3.00516	0.00265439	0.0149564	GDP-fucose protein O-fucosyltransferase	NA	CYTOPLASMIC_DOMAIN: Region of a membrane-bound protein predicted to be outside the membrane, in the cytoplasm.; NON_CYTOPLASMIC_DOMAIN: Region of a membrane-bound protein predicted to be outside the membrane, in the extracellular region; TMhelix: Region of a membrane-bound protein predicted to be embedded in the membrane.; PTHR31933: ; IPR019378: GDP-fucose protein O-fucosyltransferase; TRANSMEMB…
g54058	52.7014	-1.23341	0.370259	-3.3312	0.000864728	0.00592357	histone H1.3	NA	NA
g46720	211.489	-1.23388	0.270112	-4.56804	4.92316e-06	7.04087e-05	putative nuclease HARBI1	GO:0006486;GO:0008373	PTHR22930: ; TMhelix: Region of a membrane-bound protein predicted to be embedded in the membrane.; SIGNAL_PEPTIDE: Signal peptide region; SIGNAL_PEPTIDE_N_REGION: N-terminal region of a signal peptide.; SIGNAL_PEPTIDE_C_REGION: C-terminal region of a signal peptide.; IPR001675: Glycosyl transferase family 29; CYTOPLASMIC_DOMAIN: Region of a membrane-bound protein predicted to be outside the memb…
g20115	4247.1	-1.23428	0.184719	-6.68195	2.35789e-11	1.178e-09	apolipoprotein D	NA	SIGNAL_PEPTIDE: Signal peptide region; IPR012674: Calycin; SIGNAL_PEPTIDE_N_REGION: N-terminal region of a signal peptide.; IPR011038: Calycin-like; SIGNAL_PEPTIDE_C_REGION: C-terminal region of a signal peptide.; NON_CYTOPLASMIC_DOMAIN: Region of a membrane-bound protein predicted to be outside the membrane, in the extracellular region; PTHR10612: ; SignalP-noTM: ; SIGNAL_PEPTIDE_H_REGION: Hydro…
g40448	53498	-1.23441	0.218208	-5.65702	1.54021e-08	4.33922e-07	chlorophyll a-b binding protein, chloroplastic	GO:0009765;GO:0016020	SIGNAL_PEPTIDE: Signal peptide region; IPR022796: Chlorophyll A-B binding protein; SIGNAL_PEPTIDE_C_REGION: C-terminal region of a signal peptide.; IPR023329: Chlorophyll a/b binding protein domain; CYTOPLASMIC_DOMAIN: Region of a membrane-bound protein predicted to be outside the membrane, in the cytoplasm.; NON_CYTOPLASMIC_DOMAIN: Region of a membrane-bound protein predicted to be outside the m…
g20340	415.848	-1.23465	0.230352	-5.35984	8.32945e-08	1.95371e-06	probable arabinose 5-phosphate isomerase	GO:0005975;GO:0016853;GO:0030246	IPR004800: Phosphosugar isomerase, KdsD/KpsF-type; IPR001347: Sugar isomerase (SIS); G3DSA:3.10.580.10: ; G3DSA:3.40.50.10490: ; PTHR11911:SF62: ; IPR000644: CBS domain; PTHR11911: ; SSF53697:
g12286	99.6953	-1.23721	0.318842	-3.88031	0.000104322	0.000983386	ATP-dependent DNA helicase PIF1-like	GO:0000723;GO:0003678;GO:0006281	SIGNAL_PEPTIDE: Signal peptide region; IPR027417: P-loop containing nucleoside triphosphate hydrolase; SIGNAL_PEPTIDE_N_REGION: N-terminal region of a signal peptide.; PTHR10492: ; SIGNAL_PEPTIDE_C_REGION: C-terminal region of a signal peptide.; IPR010285: DNA helicase Pif1-like; NON_CYTOPLASMIC_DOMAIN: Region of a membrane-bound protein predicted to be outside the membrane, in the extracellular …
g51992	212.451	-1.23778	0.328889	-3.76352	0.000167536	0.00148581	Pectin lyase fold/virulence factor	NA	TMhelix: Region of a membrane-bound protein predicted to be embedded in the membrane.; SIGNAL_PEPTIDE: Signal peptide region; SIGNAL_PEPTIDE_N_REGION: N-terminal region of a signal peptide.; SIGNAL_PEPTIDE_C_REGION: C-terminal region of a signal peptide.; IPR012334: Pectin lyase fold; IPR011050: Pectin lyase fold/virulence factor; NON_CYTOPLASMIC_DOMAIN: Region of a membrane-bound protein predict…
g40184	43.1703	-1.23966	0.40258	-3.0793	0.00207488	0.0122821	Carbohydrate kinase, FGGY, N-terminal	GO:0005975;GO:0016773	PTHR10196: ; PS51257: Prokaryotic membrane lipoprotein lipid attachment site profile.; G3DSA:3.30.420.40: ; PTHR10196:SF67: ; IPR018485: Carbohydrate kinase, FGGY, C-terminal; IPR018484: Carbohydrate kinase, FGGY, N-terminal; SSF53067:
g46203	727.776	-1.24008	0.278253	-4.45665	8.32521e-06	0.000111013	Dpy-30 motif	NA	IPR007858: Dpy-30 motif
g45663	611.673	-1.24146	0.361587	-3.43336	0.00059614	0.00434368	Concanavalin A-like lectin/glucanase domain	GO:0016020	IPR010605: Protein of unknown function DUF1191; IPR002859: PKD/REJ-like domain; TMhelix: Region of a membrane-bound protein predicted to be embedded in the membrane.; PF13385: Concanavalin A-like lectin/glucanases superfamily; IPR013320: Concanavalin A-like lectin/glucanase domain; IPR001791: Laminin G domain; CYTOPLASMIC_DOMAIN: Region of a membrane-bound protein predicted to be outside the memb…
g51513	362.307	-1.24319	0.420397	-2.95718	0.00310469	0.0169519	cell polarity protein	GO:0005515;GO:0030246	IPR001298: Filamin/ABP280 repeat; PF13854: Kelch motif; IPR018765: Domain of unknown function DUF2341; IPR014756: Immunoglobulin E-set; IPR000922: D-galactoside/L-rhamnose binding SUEL lectin domain; PTHR23244: ; PF13415: Galactose oxidase, central domain; IPR013320: Concanavalin A-like lectin/glucanase domain; IPR002909: IPT domain; SSF56988: ; IPR011658: PA14 domain; IPR013783: Immunoglobulin-l…
g41291	30.6565	-1.24497	0.420971	-2.95739	0.00310258	0.0169466	hypersensitive induced reaction3 isoform X2	GO:0016020	SSF117892: ; PTHR10264:SF69: ; IPR001972: Stomatin family; IPR001107: Band 7 domain
g34531	112.762	-1.24586	0.410912	-3.03195	0.0024298	0.0139746	Cyclic nucleotide-binding-like	GO:0004672;GO:0005524;GO:0006468	IPR000595: Cyclic nucleotide-binding domain; PTHR24353: ; G3DSA:3.30.200.20: ; IPR011009: Protein kinase-like domain; IPR000719: Protein kinase domain; IPR018490: Cyclic nucleotide-binding-like; PTHR24353:SF80: ; IPR014710: RmlC-like jelly roll fold; PR00103: cAMP-dependent protein kinase signature
g23763	162.843	-1.24612	0.311471	-4.00076	6.31401e-05	0.000636411	EF-hand domain pair	GO:0005509	IPR011992: EF-hand domain pair; IPR002048: EF-hand domain; SSF47473: ; Coil:
g45259	58.1499	-1.24787	0.356523	-3.50011	0.000465064	0.0035133	flagellar outer dynein arm-docking complex protein 1	GO:0036157;GO:0036158	IPR029652: ODA1/DCC2 family; PTHR21694: ; Coil:
g29877	14081.2	-1.25095	0.227566	-5.49709	3.86116e-08	9.92283e-07	photosystem II 22 kDa protein, chloroplastic	GO:0005515	G3DSA:3.80.10.10: ; TMhelix: Region of a membrane-bound protein predicted to be embedded in the membrane.; SSF52058: ; PTHR14154: ; IPR001611: Leucine-rich repeat; IPR023329: Chlorophyll a/b binding protein domain; CYTOPLASMIC_DOMAIN: Region of a membrane-bound protein predicted to be outside the membrane, in the cytoplasm.; NON_CYTOPLASMIC_DOMAIN: Region of a membrane-bound protein predicted to …
g16862	113.065	-1.25179	0.328852	-3.80656	0.000140911	0.00128154	Sterile alpha motif/pointed domain	GO:0005515	IPR013761: Sterile alpha motif/pointed domain; PF13637: Ankyrin repeats (many copies); IPR020683: Ankyrin repeat-containing domain; IPR001660: Sterile alpha motif domain; Coil: ; PTHR24123: ; IPR002110: Ankyrin repeat
g12323	747.267	-1.25221	0.220034	-5.69098	1.26312e-08	3.65475e-07	ubiquinol oxidase 4, chloroplastic/chromoplastic	NA	PTHR31803: ; PTHR31803:SF2:
g1046	87.4831	-1.25259	0.37919	-3.30333	0.00095543	0.00641576	WD40/YVTN repeat-like-containing domain	GO:0005515	IPR017986: WD40-repeat-containing domain; IPR015943: WD40/YVTN repeat-like-containing domain; IPR001680: WD40 repeat; SSF47473: ; PTHR13720:SF13: ; Coil: ; PTHR13720:
g8983	3050.21	-1.25349	0.175936	-7.12469	1.04313e-12	6.13115e-11	Rhodanese-like domain	NA	PTHR34209: ; IPR001763: Rhodanese-like domain; CYTOPLASMIC_DOMAIN: Region of a membrane-bound protein predicted to be outside the membrane, in the cytoplasm.; NON_CYTOPLASMIC_DOMAIN: Region of a membrane-bound protein predicted to be outside the membrane, in the extracellular region; TMhelix: Region of a membrane-bound protein predicted to be embedded in the membrane.; PTHR34209:SF2: ; TRANSMEMBR…
g32691	191.416	-1.25362	0.249762	-5.01926	5.1871e-07	9.84104e-06	clathrin light chain 2-like	NA	Coil:
g39317	427.252	-1.25513	0.231585	-5.41972	5.96932e-08	1.44771e-06	Rossmann-like alpha/beta/alpha sandwich fold	GO:0003824;GO:0009058	IPR014729: Rossmann-like alpha/beta/alpha sandwich fold; SSF52374: ; PTHR31285:SF0: ; PTHR31285: ; IPR004821: Cytidyltransferase-like domain
g49690	30.4221	-1.25857	0.430412	-2.92411	0.0034544	0.0184975	ras-related protein Rab-23	GO:0005525;GO:0007264;GO:0015031	IPR027417: P-loop containing nucleoside triphosphate hydrolase; IPR001806: Small GTPase superfamily; IPR005225: Small GTP-binding protein domain; PTHR24073:SF209: ; IPR003579: Small GTPase superfamily, Rab type; PS51419: small GTPase Rab1 family profile.; PR00449: Transforming protein P21 ras signature; PTHR24073:
g38402	1024.19	-1.26175	0.23995	-5.25838	1.45331e-07	3.15227e-06	Ycf37-like photosystem I biogenesis related protein	GO:0005515	SSF48452: ; IPR011990: Tetratricopeptide-like helical domain; TMhelix: Region of a membrane-bound protein predicted to be embedded in the membrane.; PTHR26312:SF66: ; CYTOPLASMIC_DOMAIN: Region of a membrane-bound protein predicted to be outside the membrane, in the cytoplasm.; PTHR26312: ; NON_CYTOPLASMIC_DOMAIN: Region of a membrane-bound protein predicted to be outside the membrane, in the ext…
g3287	191.91	-1.26299	0.278721	-4.53138	5.85997e-06	8.14742e-05	CMGC/CDK/CRK7 protein kinase	NA	CYTOPLASMIC_DOMAIN: Region of a membrane-bound protein predicted to be outside the membrane, in the cytoplasm.; NON_CYTOPLASMIC_DOMAIN: Region of a membrane-bound protein predicted to be outside the membrane, in the extracellular region; TMhelix: Region of a membrane-bound protein predicted to be embedded in the membrane.; TRANSMEMBRANE: Region of a membrane-bound protein predicted to be embedded…
g30491	61.8805	-1.26369	0.333172	-3.7929	0.000148897	0.001346	CMP-N-acetylneuraminate-beta-galactosamide-alpha-2,3-sialyltransferase 1	GO:0006486;GO:0008373	PTHR13713: ; IPR001675: Glycosyl transferase family 29
g52290	183.385	-1.26381	0.280844	-4.50003	6.79439e-06	9.29146e-05	SPX domain-containing protein	GO:0016036	IPR031142: SPX domain-containing protein; PTHR10783:
g31731	207.967	-1.26518	0.31731	-3.98719	6.68596e-05	0.000668953	cysteine-rich venom protein ophanin-like	GO:0005576	TMhelix: Region of a membrane-bound protein predicted to be embedded in the membrane.; IPR002413: Ves allergen; IPR001283: Cysteine-rich secretory protein, allergen V5/Tpx-1-related; IPR014044: CAP domain; CYTOPLASMIC_DOMAIN: Region of a membrane-bound protein predicted to be outside the membrane, in the cytoplasm.; IPR018244: Allergen V5/Tpx-1-related, conserved site; NON_CYTOPLASMIC_DOMAIN: Reg…
g41069	502.412	-1.26723	0.241094	-5.25615	1.47102e-07	3.18148e-06	related to KEL1-involved in cell fusion and morphology	GO:0005515	SSF117281: ; IPR014756: Immunoglobulin E-set; PF13418: Galactose oxidase, central domain; PTHR23244: ; PF13415: Galactose oxidase, central domain; PF13385: Concanavalin A-like lectin/glucanases superfamily; IPR017868: Filamin/ABP280 repeat-like; IPR013320: Concanavalin A-like lectin/glucanase domain; IPR013783: Immunoglobulin-like fold; Coil: ; IPR015915: Kelch-type beta propeller
g23952	231.481	-1.26852	0.266111	-4.76687	1.87111e-06	3.08856e-05	histidine kinase 2-like isoform X1	GO:0016310;GO:0016772	PTHR24423: ; IPR005467: Histidine kinase domain; TMhelix: Region of a membrane-bound protein predicted to be embedded in the membrane.; IPR003594: Histidine kinase-like ATPase, C-terminal domain; CYTOPLASMIC_DOMAIN: Region of a membrane-bound protein predicted to be outside the membrane, in the cytoplasm.; NON_CYTOPLASMIC_DOMAIN: Region of a membrane-bound protein predicted to be outside the memb…
g26330	556.578	-1.26891	0.286307	-4.43201	9.33585e-06	0.000122634	ribosome-recycling factor, chloroplastic	GO:0006412	SIGNAL_PEPTIDE: Signal peptide region; SIGNAL_PEPTIDE_N_REGION: N-terminal region of a signal peptide.; PTHR20982:SF8: ; SIGNAL_PEPTIDE_C_REGION: C-terminal region of a signal peptide.; IPR002661: Ribosome recycling factor; NON_CYTOPLASMIC_DOMAIN: Region of a membrane-bound protein predicted to be outside the membrane, in the extracellular region; IPR023584: Ribosome recycling factor domain; IPR0…
g4417	32.455	-1.26983	0.47199	-2.69038	0.00713703	0.0332928	P-loop containing nucleoside triphosphate hydrolase	GO:0003777;GO:0007018	PF12774: Hydrolytic ATP binding site of dynein motor region D1; PF12781: ATP-binding dynein motor region D5; PF12775: P-loop containing dynein motor region D3; IPR027417: P-loop containing nucleoside triphosphate hydrolase; CYTOPLASMIC_DOMAIN: Region of a membrane-bound protein predicted to be outside the membrane, in the cytoplasm.; IPR024317: Dynein heavy chain, P-loop containing D4 domain; NON…
g24298	5211.9	-1.27215	0.195749	-6.49888	8.09199e-11	3.79008e-09	phosphoesterase PA-phosphatase	GO:0004601;GO:0055114	PTHR34599:SF1: ; IPR016119: Bromoperoxidase/chloroperoxidase, C-terminal; CYTOPLASMIC_DOMAIN: Region of a membrane-bound protein predicted to be outside the membrane, in the cytoplasm.; NON_CYTOPLASMIC_DOMAIN: Region of a membrane-bound protein predicted to be outside the membrane, in the extracellular region; PTHR34599: ; IPR000326: Phosphatidic acid phosphatase type 2/haloperoxidase; TRANSMEMBR…
g11048	809.382	-1.2729	0.2254	-5.64732	1.62972e-08	4.57419e-07	purple acid phosphatase 3-like	GO:0016787	IPR029052: Metallo-dependent phosphatase-like; CYTOPLASMIC_DOMAIN: Region of a membrane-bound protein predicted to be outside the membrane, in the cytoplasm.; NON_CYTOPLASMIC_DOMAIN: Region of a membrane-bound protein predicted to be outside the membrane, in the extracellular region; IPR004843: Calcineurin-like phosphoesterase domain, apaH type; TMhelix: Region of a membrane-bound protein predict…
g38799	103.871	-1.27529	0.424826	-3.00191	0.00268291	0.0150774	serine/threonine-protein phosphatase 1 regulatory subunit 10 isoform X1	NA	CYTOPLASMIC_DOMAIN: Region of a membrane-bound protein predicted to be outside the membrane, in the cytoplasm.; NON_CYTOPLASMIC_DOMAIN: Region of a membrane-bound protein predicted to be outside the membrane, in the extracellular region; Coil: ; TRANSMEMBRANE: Region of a membrane-bound protein predicted to be embedded in the membrane.
g52140	48.8636	-1.27531	0.432289	-2.95013	0.00317642	0.0172556	MAPK/MAK/MRK overlapping kinase isoform X1	GO:0004672;GO:0005524;GO:0006468	PTHR24055: ; IPR002290: Serine/threonine/dual specificity protein kinase, catalytic domain; G3DSA:3.30.200.20: ; IPR011009: Protein kinase-like domain; IPR008271: Serine/threonine-protein kinase, active site; PTHR24055:SF72: ; IPR000719: Protein kinase domain; G3DSA:1.10.510.10:
g33943	110.264	-1.27615	0.440687	-2.89583	0.0037816	0.0199152	centrosomal protein of 162 kDa	NA	Coil:
g33927	7099.95	-1.27695	0.238218	-5.36045	8.30161e-08	1.95023e-06	tubulin beta chain	GO:0003924;GO:0005200;GO:0005525;GO:0005874;GO:0007017	IPR002453: Beta tubulin; IPR000217: Tubulin; IPR003008: Tubulin/FtsZ, GTPase domain; IPR023123: Tubulin, C-terminal; IPR008280: Tubulin/FtsZ, C-terminal; IPR013838: Beta tubulin, autoregulation binding site; PTHR11588:SF72: ; IPR017975: Tubulin, conserved site; Coil: ; IPR018316: Tubulin/FtsZ, 2-layer sandwich domain
g51982	50.1032	-1.27897	0.434792	-2.94156	0.00326566	0.0176699	protein tilB homolog	GO:0005515	G3DSA:3.80.10.10: ; SSF52058: ; PTHR24365: ; IPR001611: Leucine-rich repeat; SM00365: Leucine-rich repeat, SDS22-like subfamily; Coil:
g31296	224.367	-1.2799	0.243635	-5.25334	1.49369e-07	3.22586e-06	lycopene epsilon cyclase, chloroplastic	GO:0016117;GO:0016491;GO:0016705;GO:0055114	PR00411: Pyridine nucleotide disulphide reductase class-I signature; CYTOPLASMIC_DOMAIN: Region of a membrane-bound protein predicted to be outside the membrane, in the cytoplasm.; IPR008671: Lycopene cyclase-like; NON_CYTOPLASMIC_DOMAIN: Region of a membrane-bound protein predicted to be outside the membrane, in the extracellular region; PTHR13789:SF207: ; PTHR13789: ; IPR023753: FAD/NAD(P)-bind…
g9223	67.9972	-1.28097	0.33713	-3.79964	0.000144907	0.0013123	ADAMTS-like protein 1 isoform X1	NA	IPR000884: Thrombospondin type-1 (TSP1) repeat; IPR016197: Chromo domain-like; G3DSA:2.20.100.10: ; Coil: ; PTHR13723: ; IPR011031: Multihaem cytochrome
g50764	4281.02	-1.28133	0.218896	-5.8536	4.81045e-09	1.55722e-07	photosystem II repair protein PSB27-H1, chloroplastic-like	GO:0010207	CYTOPLASMIC_DOMAIN: Region of a membrane-bound protein predicted to be outside the membrane, in the cytoplasm.; NON_CYTOPLASMIC_DOMAIN: Region of a membrane-bound protein predicted to be outside the membrane, in the extracellular region; IPR025585: Photosystem II Pbs27; PTHR34041:SF1: ; PTHR34041: ; TRANSMEMBRANE: Region of a membrane-bound protein predicted to be embedded in the membrane.
g19645	137.587	-1.28501	0.288121	-4.45998	8.19689e-06	0.000109484	Axonemal dynein light intermediate polypeptide 1	NA	Coil: ; PTHR13183: ; IPR019347: Axonemal dynein light chain
g41521	591.602	-1.28563	0.388115	-3.31251	0.000924626	0.00623367	Vacuolar calcium ion transporter	GO:0005509;GO:0016021;GO:0055085	PTHR10891:SF386: ; IPR018247: EF-Hand 1, calcium-binding site; TMhelix: Region of a membrane-bound protein predicted to be embedded in the membrane.; PTHR10891: ; IPR011992: EF-hand domain pair; IPR002048: EF-hand domain; SSF47473: ; CYTOPLASMIC_DOMAIN: Region of a membrane-bound protein predicted to be outside the membrane, in the cytoplasm.; NON_CYTOPLASMIC_DOMAIN: Region of a membrane-bound pr…
g3932	4056.05	-1.28846	0.186344	-6.91442	4.69783e-12	2.55113e-10	cytosolic phosphoglucose isomerase	GO:0004347;GO:0006094;GO:0006096	PTHR11469:SF1: ; IPR018189: Phosphoglucose isomerase, conserved site; G3DSA:3.40.50.10490: ; SSF53697: ; IPR023096: Phosphoglucose isomerase, C-terminal; IPR001672: Phosphoglucose isomerase (PGI)
g48208	147.926	-1.28847	0.308885	-4.17137	3.0278e-05	0.000337654	Immunoglobulin E-set	NA	IPR014756: Immunoglobulin E-set; Coil: ; PF13385: Concanavalin A-like lectin/glucanases superfamily; IPR013320: Concanavalin A-like lectin/glucanase domain
g23549	29.7223	-1.29004	0.443281	-2.91022	0.00361179	0.0191555	Tetratricopeptide repeat	GO:0005515	SSF48452: ; IPR001440: Tetratricopeptide repeat 1; IPR011990: Tetratricopeptide-like helical domain; PF13414: TPR repeat; PTHR23083:SF427: ; Coil: ; IPR013026: Tetratricopeptide repeat-containing domain; IPR019734: Tetratricopeptide repeat; PTHR23083:
g34148	214.262	-1.29048	0.291725	-4.42362	9.70619e-06	0.000126391	Trimeric LpxA-like	NA	IPR011004: Trimeric LpxA-like; G3DSA:2.160.10.10: ; Coil:
g6653	1274.56	-1.29296	0.234695	-5.50912	3.60631e-08	9.31919e-07	calcium-binding protein 39	GO:0005488	IPR013878: Mo25-like; IPR011989: Armadillo-like helical; IPR016024: Armadillo-type fold
g18945	1548.6	-1.2932	0.243554	-5.30972	1.09795e-07	2.46792e-06	cysteine synthase	GO:0004124;GO:0006535	PTHR10314:SF110: ; IPR005856: Cysteine synthase; CYTOPLASMIC_DOMAIN: Region of a membrane-bound protein predicted to be outside the membrane, in the cytoplasm.; IPR001216: Cysteine synthase/cystathionine beta-synthase, pyridoxal-phosphate attachment site; NON_CYTOPLASMIC_DOMAIN: Region of a membrane-bound protein predicted to be outside the membrane, in the extracellular region; IPR001926: Trypto…
g16855	228.128	-1.2948	0.236644	-5.47151	4.46208e-08	1.12399e-06	DNA mismatch repair protein MutS	GO:0004519;GO:0005524;GO:0006298;GO:0016887;GO:0030983;GO:0045910	IPR003593: AAA+ ATPase domain; IPR007696: DNA mismatch repair protein MutS, core; IPR005747: Endonuclease MutS2; IPR000432: DNA mismatch repair protein MutS, C-terminal; PTHR11361: ; Coil:
g40075	501.265	-1.29524	0.29847	-4.33958	1.42752e-05	0.000174659	Serine/threonine-protein kinase BRI1-like 1	GO:0004672;GO:0005515;GO:0005524;GO:0006468	TMhelix: Region of a membrane-bound protein predicted to be embedded in the membrane.; IPR002290: Serine/threonine/dual specificity protein kinase, catalytic domain; SIGNAL_PEPTIDE_N_REGION: N-terminal region of a signal peptide.; IPR011009: Protein kinase-like domain; IPR008271: Serine/threonine-protein kinase, active site; NON_CYTOPLASMIC_DOMAIN: Region of a membrane-bound protein predicted to …
g54952	81.4715	-1.29663	0.340431	-3.80879	0.000139647	0.00127235	calcium-transporting ATPase 9, plasma membrane-type-like	GO:0000166;GO:0016021	IPR023298: P-type ATPase, transmembrane domain; IPR023299: P-type ATPase, cytoplasmic domain N; IPR001757: P-type ATPase; PTHR24093: ; IPR023214: HAD-like domain
g39489	6301.49	-1.29757	0.203875	-6.36454	1.95881e-10	8.55939e-09	protein TIC 62, chloroplastic	NA	G3DSA:3.40.50.720: ; IPR016040: NAD(P)-binding domain; PTHR14194:SF38: ; PTHR14194: ; Coil: ; IPR008030: NmrA-like domain
g42129	99.2616	-1.29842	0.336843	-3.85467	0.000115885	0.00107681	dynein assembly factor 1, axonemal	GO:0003676;GO:0005515;GO:0008270;GO:0044458	IPR027734: Dynein assembly factor 1, axonemal; G3DSA:3.80.10.10: ; IPR001611: Leucine-rich repeat; SSF52075: ; IPR003591: Leucine-rich repeat, typical subtype; PTHR24365: ; Coil: ; IPR001878: Zinc finger, CCHC-type; SM00365: Leucine-rich repeat, SDS22-like subfamily
g40754	488.712	-1.29852	0.275224	-4.71805	2.38116e-06	3.79668e-05	thioredoxin reductase 1, cytoplasmic isoform X1	GO:0004791;GO:0016491;GO:0045454;GO:0050660;GO:0055114	IPR016156: FAD/NAD-linked reductase, dimerisation domain; PR00368: FAD-dependent pyridine nucleotide reductase signature; PTHR22912:SF23: ; PTHR22912: ; PR00411: Pyridine nucleotide disulphide reductase class-I signature; PIRSF000350: ; IPR006338: Thioredoxin/glutathione reductase selenoprotein; IPR023753: FAD/NAD(P)-binding domain
g57822	197.529	-1.2988	0.331002	-3.92385	8.7146e-05	0.000841588	dynein heavy chain 10, axonemal	GO:0003777;GO:0007018;GO:0030286	IPR004273: Dynein heavy chain domain; PTHR10676:SF135: ; PF12781: ATP-binding dynein motor region D5; Coil: ; IPR026983: Dynein heavy chain
g33962	72.5542	-1.29914	0.340408	-3.81643	0.000135396	0.00123814	P-loop containing nucleoside triphosphate hydrolase	GO:0003777;GO:0005524;GO:0005871;GO:0007018;GO:0008017	IPR019821: Kinesin motor domain, conserved site; IPR027640: Kinesin-like protein; IPR027417: P-loop containing nucleoside triphosphate hydrolase; Coil: ; IPR001752: Kinesin motor domain
g38093	617.11	-1.30118	0.192098	-6.77354	1.25666e-11	6.40643e-10	(S)-ureidoglycine aminohydrolase	NA	PTHR34571:SF1: ; IPR011051: RmlC-like cupin domain; IPR014710: RmlC-like jelly roll fold; PTHR34571:
g52621	166.158	-1.30132	0.280021	-4.64723	3.36428e-06	5.07792e-05	centrosomal protein of 41 kDa isoform X2	NA	PTHR12231:SF20: ; IPR001763: Rhodanese-like domain; PTHR12231:
g23570	23.127	-1.30213	0.457962	-2.84332	0.00446468	0.0228315	Tetratricopeptide repeat-containing domain	GO:0005515	SSF48452: ; IPR001440: Tetratricopeptide repeat 1; IPR011990: Tetratricopeptide-like helical domain; IPR013026: Tetratricopeptide repeat-containing domain; Coil:
g214	113.061	-1.30267	0.280025	-4.65198	3.28768e-06	4.98239e-05	2-C-methyl-D-erythritol 4-phosphate cytidylyltransferase, chloroplastic	GO:0008299;GO:0050518	SIGNAL_PEPTIDE: Signal peptide region; IPR001228: 2-C-methyl-D-erythritol 4-phosphate cytidylyltransferase; SIGNAL_PEPTIDE_N_REGION: N-terminal region of a signal peptide.; SIGNAL_PEPTIDE_C_REGION: C-terminal region of a signal peptide.; PTHR32125:SF4: ; NON_CYTOPLASMIC_DOMAIN: Region of a membrane-bound protein predicted to be outside the membrane, in the extracellular region; IPR029044: Nucleot…
g55164	175.063	-1.3049	0.269286	-4.84576	1.26129e-06	2.17541e-05	aquaporin-4 isoform X1	GO:0005215;GO:0006810;GO:0016020	IPR023271: Aquaporin-like; CYTOPLASMIC_DOMAIN: Region of a membrane-bound protein predicted to be outside the membrane, in the cytoplasm.; NON_CYTOPLASMIC_DOMAIN: Region of a membrane-bound protein predicted to be outside the membrane, in the extracellular region; TMhelix: Region of a membrane-bound protein predicted to be embedded in the membrane.; IPR022357: Major intrinsic protein, conserved s…
g23890	260.078	-1.30823	0.37417	-3.49634	0.000471685	0.00355079	flagellar outer dynein arm heavy chain gamma	GO:0003777;GO:0005524;GO:0007018;GO:0016887;GO:0030286	IPR004273: Dynein heavy chain domain; PF12774: Hydrolytic ATP binding site of dynein motor region D1; IPR011704: ATPase, dynein-related, AAA domain; PF12781: ATP-binding dynein motor region D5; IPR013602: Dynein heavy chain, domain-2; PF12775: P-loop containing dynein motor region D3; IPR027417: P-loop containing nucleoside triphosphate hydrolase; IPR013594: Dynein heavy chain, domain-1; IPR02431…
g8834	125.055	-1.30901	0.309877	-4.2243	2.39682e-05	0.000274645	Pyruvate kinase, cytosolic isozyme	GO:0000287;GO:0003824;GO:0004743;GO:0006096;GO:0030955	IPR015806: Pyruvate kinase, beta-barrel insert domain; IPR015795: Pyruvate kinase, C-terminal; IPR018209: Pyruvate kinase, active site; IPR011037: Pyruvate kinase-like, insert domain; IPR015794: Pyruvate kinase, alpha/beta; IPR015813: Pyruvate/Phosphoenolpyruvate kinase-like domain; PTHR11817:SF5: ; IPR001697: Pyruvate kinase; IPR015793: Pyruvate kinase, barrel
g2906	48.4722	-1.31	0.387449	-3.38109	0.000721988	0.00509951	protease Do-like 2, chloroplastic	NA	PTHR22939:SF67: ; NON_CYTOPLASMIC_DOMAIN: Region of a membrane-bound protein predicted to be outside the membrane, in the extracellular region; SIGNAL_PEPTIDE: Signal peptide region; PTHR22939: ; SIGNAL_PEPTIDE_H_REGION: Hydrophobic region of a signal peptide.; SIGNAL_PEPTIDE_C_REGION: C-terminal region of a signal peptide.
g2960	35.8243	-1.31271	0.436	-3.0108	0.00260557	0.0147145	mediator of RNA polymerase II transcription subunit 34 isoform X1	GO:0000166;GO:0003676;GO:0003824;GO:0005524;GO:0005622;GO:0006260;GO:0006281;GO:0006310;GO:0008026;GO:0043140;GO:0044237	PTHR13710: ; IPR011991: Winged helix-turn-helix DNA-binding domain; IPR011545: DEAD/DEAH box helicase domain; IPR027417: P-loop containing nucleoside triphosphate hydrolase; IPR032284: ATP-dependent DNA helicase RecQ, zinc-binding domain; IPR018982: RQC domain; IPR004589: DNA helicase, ATP-dependent, RecQ type; PTHR13710:SF72: ; IPR010997: HRDC-like; IPR014001: Helicase superfamily 1/2, ATP-bindi…
g36312	43.0743	-1.31273	0.433122	-3.03085	0.00243869	0.0140043	spermatogenesis-associated protein 4	NA	PTHR12509:SF8: ; IPR010441: CH-like domain in sperm protein; Coil:
g19846	36.3472	-1.31545	0.416092	-3.16145	0.00156986	0.00982017	chromatin assembly factor 1 subunit p90	NA	PTHR21549:SF0: ; Coil: ; PTHR21549:
g51027	605.509	-1.31614	0.218305	-6.02889	1.65087e-09	6.03495e-08	tubulin polyglutamylase TTLL5 isoform X1	GO:0006464;GO:0018095	SSF56059: ; IPR004344: Tubulin-tyrosine ligase/Tubulin polyglutamylase; PTHR12241: ; IPR027748: Tubulin polyglutamylase TTLL-4
g49982	259.917	-1.317	0.220359	-5.97661	2.27826e-09	7.97818e-08	Mog1/PsbP, alpha/beta/alpha sandwich	GO:0005509;GO:0009523;GO:0009654;GO:0015979;GO:0019898	IPR002683: PsbP family; PTHR31407: ; PTHR31407:SF3: ; IPR016123: Mog1/PsbP, alpha/beta/alpha sandwich
g31774	45.5891	-1.31902	0.384703	-3.42867	0.000606552	0.00440669	membrane protein	NA	IPR008217: Ccc1 family; CYTOPLASMIC_DOMAIN: Region of a membrane-bound protein predicted to be outside the membrane, in the cytoplasm.; PTHR31851: ; NON_CYTOPLASMIC_DOMAIN: Region of a membrane-bound protein predicted to be outside the membrane, in the extracellular region; TMhelix: Region of a membrane-bound protein predicted to be embedded in the membrane.; TRANSMEMBRANE: Region of a membrane-b…
g29284	447.041	-1.32098	0.226272	-5.83801	5.28269e-09	1.68821e-07	probable monogalactosyldiacylglycerol synthase, chloroplastic	GO:0009247;GO:0016758	PTHR21015:SF28: ; PTHR21015: ; SSF53756: ; IPR009695: Diacylglycerol glucosyltransferase, N-terminal; IPR007235: Glycosyl transferase, family 28, C-terminal; G3DSA:3.40.50.2000:
g37536	196.287	-1.32553	0.251576	-5.26889	1.37255e-07	2.98646e-06	intraflagellar transport protein 81 homolog	GO:0015631;GO:0030992;GO:0042073;GO:0042384	IPR029600: Intraflagellar transport protein 81; PTHR15614:SF2: ; Coil:
g61483	341.084	-1.3266	0.251364	-5.27761	1.30879e-07	2.87628e-06	Armadillo-like helical	GO:0005488	PTHR21467: ; SIGNAL_PEPTIDE: Signal peptide region; IPR011989: Armadillo-like helical; IPR021133: HEAT, type 2; SIGNAL_PEPTIDE_C_REGION: C-terminal region of a signal peptide.; NON_CYTOPLASMIC_DOMAIN: Region of a membrane-bound protein predicted to be outside the membrane, in the extracellular region; SignalP-noTM: ; Coil: ; IPR016024: Armadillo-type fold; SIGNAL_PEPTIDE_H_REGION: Hydrophobic reg…
g48710	56.3491	-1.32757	0.352957	-3.76128	0.000169046	0.00149561	Non-lysosomal glucosylceramidase	GO:0003824;GO:0004348;GO:0006665;GO:0016021	SSF56672: ; IPR006775: Glucosylceramidase; IPR008928: Six-hairpin glycosidase-like; Coil: ; PTHR12654:
g50628	49.4151	-1.32893	0.390465	-3.40345	0.000665403	0.00476041	haloacid dehalogenase	NA	PTHR19288: ; IPR023215: Nitrophenylphosphatase-like domain; PTHR19288:SF40: ; PF13242: HAD-hyrolase-like; IPR006357: HAD-superfamily hydrolase, subfamily IIA; IPR023214: HAD-like domain
g5676	11850.5	-1.32924	0.180665	-7.35753	1.87344e-13	1.29397e-11	2,3-bisphosphoglycerate-independent phosphoglycerate mutase	GO:0003824;GO:0004619;GO:0005737;GO:0006007;GO:0008152;GO:0030145;GO:0046872	PTHR31637:SF3: ; PTHR31637: ; IPR017849: Alkaline phosphatase-like, alpha/beta/alpha; IPR011258: BPG-independent PGAM, N-terminal; IPR006124: Metalloenzyme; IPR017850: Alkaline-phosphatase-like, core domain; IPR005995: Phosphoglycerate mutase, 2,3-bisphosphoglycerate-independent
g39579	236.928	-1.32979	0.253391	-5.24795	1.53799e-07	3.31199e-06	DNA-binding protein BIN4	NA	PF13837: Myb/SANT-like DNA-binding domain; CYTOPLASMIC_DOMAIN: Region of a membrane-bound protein predicted to be outside the membrane, in the cytoplasm.; PTHR34810:SF1: ; NON_CYTOPLASMIC_DOMAIN: Region of a membrane-bound protein predicted to be outside the membrane, in the extracellular region; PTHR34810: ; TMhelix: Region of a membrane-bound protein predicted to be embedded in the membrane.; C…
g259	38966.8	-1.33114	0.21711	-6.13121	8.72153e-10	3.37774e-08	photosystem II oxygen-evolving complex 23 kDa protein, chloropla (IC)	NA	NA
g18875	68189.7	-1.33499	0.205467	-6.49735	8.17467e-11	3.81689e-09	photosystem II 5 kDa protein, chloroplastic-like	NA	SIGNAL_PEPTIDE: Signal peptide region; SIGNAL_PEPTIDE_N_REGION: N-terminal region of a signal peptide.; PTHR34940: ; SIGNAL_PEPTIDE_C_REGION: C-terminal region of a signal peptide.; PD030057: PHOTOSYSTEM II CHLOROPLAST PEPTIDE MEMBRANE PHOTOSYNTHESIS TRANSIT PROTEIN THYLAKOID PLASTID; NON_CYTOPLASMIC_DOMAIN: Region of a membrane-bound protein predicted to be outside the membrane, in the extracell…
g23523	1438.8	-1.33702	0.1821	-7.34225	2.10028e-13	1.42439e-11	ATPase (AAA+ superfamily)	NA	PTHR13779: ; IPR027417: P-loop containing nucleoside triphosphate hydrolase; IPR008533: Domain of unknown function DUF815; PTHR13779:SF28:
g45991	99.2551	-1.33825	0.312976	-4.2759	1.90369e-05	0.000223784	cytosolic carboxypeptidase 2-like	GO:0004181;GO:0006508;GO:0008270	PTHR12756: ; IPR000834: Peptidase M14, carboxypeptidase A; SSF53187: ; G3DSA:3.40.630.10:
g23491	270.767	-1.33885	0.356226	-3.75843	0.000170985	0.00150524	Zinc finger, CCHC-type	GO:0003676;GO:0008270	IPR001878: Zinc finger, CCHC-type; Coil:
g52748	211.167	-1.34	0.266238	-5.03309	4.82647e-07	9.22694e-06	pre-mRNA-splicing factor SLU7-A-like	GO:0005488	PTHR12942:SF2: ; PTHR12942: ; IPR011989: Armadillo-like helical; IPR016024: Armadillo-type fold; Coil: ; IPR021715: Pre-mRNA splicing Prp18-interacting factor
g3828	55.9912	-1.34127	0.350545	-3.82624	0.000130116	0.0011935	Adenylate kinase 7, partial	GO:0005515	IPR027417: P-loop containing nucleoside triphosphate hydrolase; IPR000742: EGF-like domain; PTHR11062:SF21: ; CYTOPLASMIC_DOMAIN: Region of a membrane-bound protein predicted to be outside the membrane, in the cytoplasm.; NON_CYTOPLASMIC_DOMAIN: Region of a membrane-bound protein predicted to be outside the membrane, in the extracellular region; IPR004263: Exostosin-like; G3DSA:2.170.300.10: ; IP…
g32156	271.453	-1.34245	0.25962	-5.17084	2.33043e-07	4.81772e-06	TRAF3-interacting protein 1	GO:0008017	PTHR31363:SF0: ; IPR018799: TRAF3-interacting protein 1; Coil: ; PF10243: Microtubule-binding protein MIP-T3
g38560	81.3064	-1.34309	0.345955	-3.88228	0.000103483	0.000977929	salicylate 1-monooxygenase	GO:0016491;GO:0055114;GO:0071949	SIGNAL_PEPTIDE: Signal peptide region; PS51257: Prokaryotic membrane lipoprotein lipid attachment site profile.; PR01228: Eggshell protein signature; IPR002938: FAD-binding domain; SIGNAL_PEPTIDE_N_REGION: N-terminal region of a signal peptide.; SIGNAL_PEPTIDE_C_REGION: C-terminal region of a signal peptide.; NON_CYTOPLASMIC_DOMAIN: Region of a membrane-bound protein predicted to be outside the m…
g41302	20.352	-1.34431	0.48133	-2.79291	0.0052236	0.0258729	serine acetyltransferase 2	GO:0005737;GO:0006535;GO:0009001;GO:0016740	SSF56672: ; IPR018357: Hexapeptide transferase, conserved site; G3DSA:2.160.10.10: ; PTHR23416:SF63: ; G3DSA:3.10.10.10: ; PTHR23416: ; IPR011004: Trimeric LpxA-like; G3DSA:1.10.3130.10:
g52657	45245.5	-1.34496	0.185709	-7.24228	4.41203e-13	2.81394e-11	ribulose bisphosphate carboxylase/oxygenase activase, chloroplastic-like	GO:0005524	IPR003959: ATPase, AAA-type, core; TMhelix: Region of a membrane-bound protein predicted to be embedded in the membrane.; SIGNAL_PEPTIDE: Signal peptide region; IPR027417: P-loop containing nucleoside triphosphate hydrolase; SIGNAL_PEPTIDE_N_REGION: N-terminal region of a signal peptide.; PTHR32429: ; SIGNAL_PEPTIDE_C_REGION: C-terminal region of a signal peptide.; CYTOPLASMIC_DOMAIN: Region of a…
g45761	59.2838	-1.34606	0.384756	-3.49847	0.000467937	0.0035284	RNA-polymerase II-associated protein 3-like, C-terminal domain	GO:0005515	SSF48452: ; IPR001440: Tetratricopeptide repeat 1; IPR011990: Tetratricopeptide-like helical domain; PTHR22904:SF323: ; IPR025986: RNA-polymerase II-associated protein 3-like, C-terminal domain; PF13414: TPR repeat; Coil: ; IPR013026: Tetratricopeptide repeat-containing domain; IPR019734: Tetratricopeptide repeat; PTHR22904:
g39507	239.868	-1.34618	0.307637	-4.37587	1.20951e-05	0.0001517	beta-galactoside alpha-2,6-sialyltransferase 2	GO:0006486;GO:0008373	CYTOPLASMIC_DOMAIN: Region of a membrane-bound protein predicted to be outside the membrane, in the cytoplasm.; PTHR13713: ; NON_CYTOPLASMIC_DOMAIN: Region of a membrane-bound protein predicted to be outside the membrane, in the extracellular region; TMhelix: Region of a membrane-bound protein predicted to be embedded in the membrane.; TRANSMEMBRANE: Region of a membrane-bound protein predicted t…
g48317	159.828	-1.34618	0.273946	-4.91404	8.92195e-07	1.58291e-05	serine-rich adhesin for platelets-like	NA	PTHR21726: ; IPR025486: Domain of unknown function DUF4378
g3315	299.65	-1.34647	0.299763	-4.49177	7.06351e-06	9.62435e-05	C2 domain	GO:0005515	IPR000008: C2 domain
g39184	44.7578	-1.34822	0.396315	-3.40189	0.000669218	0.00478314	MORN motif	NA	G3DSA:2.20.110.10: ; PTHR23084: ; SSF82185: ; IPR003409: MORN motif
g4112	208.314	-1.35025	0.254571	-5.30405	1.13264e-07	2.52619e-06	ABC transporter D family member 1	GO:0005524;GO:0006810;GO:0009235;GO:0016021;GO:0016887;GO:0042626;GO:0055085	PTHR11384: ; TMhelix: Region of a membrane-bound protein predicted to be embedded in the membrane.; IPR003439: ABC transporter-like; IPR027417: P-loop containing nucleoside triphosphate hydrolase; CYTOPLASMIC_DOMAIN: Region of a membrane-bound protein predicted to be outside the membrane, in the cytoplasm.; IPR003593: AAA+ ATPase domain; IPR019362: Methylmalonic aciduria and homocystinuria type D…
g50337	55.6411	-1.35032	0.358458	-3.76702	0.00016521	0.00147041	peroxisomal membrane protein 13-like	NA	PTHR19332:
g19024	194.034	-1.35177	0.255145	-5.29803	1.17056e-07	2.60689e-06	flagellar associated protein	NA	IPR025252: Domain of unknown function DUF4200; PTHR21683: ; PTHR21683:SF3: ; Coil:
g19061	154.67	-1.35191	0.252806	-5.34762	8.91176e-08	2.05305e-06	universal stress protein A-like protein isoform X1	GO:0006950	IPR014729: Rossmann-like alpha/beta/alpha sandwich fold; IPR006016: UspA; SSF52402: ; PTHR31964: ; IPR006015: Universal stress protein A
g39279	41.5178	-1.35207	0.388259	-3.48239	0.000496957	0.00371676	flagellar associated protein	GO:0005515	SSF48452: ; PTHR12298:SF14: ; IPR011990: Tetratricopeptide-like helical domain; PTHR12298:
g22156	27.1422	-1.35231	0.510035	-2.6514	0.00801582	0.036198	dynein heavy chain 3, axonemal-like	NA	CYTOPLASMIC_DOMAIN: Region of a membrane-bound protein predicted to be outside the membrane, in the cytoplasm.; NON_CYTOPLASMIC_DOMAIN: Region of a membrane-bound protein predicted to be outside the membrane, in the extracellular region; TRANSMEMBRANE: Region of a membrane-bound protein predicted to be embedded in the membrane.
g38158	78.7744	-1.35343	0.353576	-3.82783	0.000129276	0.00118724	CMP-sialic acid transporter 4	GO:0000139;GO:0005351;GO:0008643;GO:0016021	CYTOPLASMIC_DOMAIN: Region of a membrane-bound protein predicted to be outside the membrane, in the cytoplasm.; SSF56672: ; NON_CYTOPLASMIC_DOMAIN: Region of a membrane-bound protein predicted to be outside the membrane, in the extracellular region; IPR007271: Nucleotide-sugar transporter; TMhelix: Region of a membrane-bound protein predicted to be embedded in the membrane.; TIGR00803: nst: UDP-g…
g50929	341.043	-1.3559	0.234846	-5.77357	7.76115e-09	2.38369e-07	nucleoside diphosphate kinase 2, partial	GO:0004550;GO:0006165;GO:0006183;GO:0006228;GO:0006241	PTHR11349:SF44: ; SIGNAL_PEPTIDE: Signal peptide region; SSF54919: ; SIGNAL_PEPTIDE_C_REGION: C-terminal region of a signal peptide.; NON_CYTOPLASMIC_DOMAIN: Region of a membrane-bound protein predicted to be outside the membrane, in the extracellular region; G3DSA:3.30.70.141: ; PTHR11349: ; SIGNAL_PEPTIDE_H_REGION: Hydrophobic region of a signal peptide.
g18894	584.184	-1.35599	0.216273	-6.2698	3.61512e-10	1.53494e-08	preprotein translocase subunit SECE1	GO:0009306;GO:0015450;GO:0016021	G3DSA:1.20.5.1030: ; TMhelix: Region of a membrane-bound protein predicted to be embedded in the membrane.; IPR005807: SecE subunit of protein translocation complex
g34649	404.981	-1.35761	0.207644	-6.53819	6.22667e-11	2.98164e-09	internal alternative NAD(P)H-ubiquinone oxidoreductase A1, mitochondrial-like	GO:0016491;GO:0055114	SIGNAL_PEPTIDE: Signal peptide region; PR00368: FAD-dependent pyridine nucleotide reductase signature; SIGNAL_PEPTIDE_N_REGION: N-terminal region of a signal peptide.; PTHR22912: ; SIGNAL_PEPTIDE_C_REGION: C-terminal region of a signal peptide.; NON_CYTOPLASMIC_DOMAIN: Region of a membrane-bound protein predicted to be outside the membrane, in the extracellular region; SIGNAL_PEPTIDE_H_REGION: Hy…
g54038	211.607	-1.36002	0.290592	-4.68019	2.86612e-06	4.44234e-05	cation/H(+) antiporter 18-like	GO:0006812;GO:0015299;GO:0016021;GO:0055085	CYTOPLASMIC_DOMAIN: Region of a membrane-bound protein predicted to be outside the membrane, in the cytoplasm.; NON_CYTOPLASMIC_DOMAIN: Region of a membrane-bound protein predicted to be outside the membrane, in the extracellular region; PTHR32468:SF0: ; PTHR32468: ; TMhelix: Region of a membrane-bound protein predicted to be embedded in the membrane.; IPR006153: Cation/H+ exchanger; TRANSMEMBRAN…
g17578	61.9892	-1.36414	0.381514	-3.57558	0.000349448	0.00277412	IWS1-like protein	NA	NA
g50792	1582.85	-1.36542	0.341538	-3.99784	6.39233e-05	0.00064344	Taxadiene 5-alpha hydroxylase	GO:0005506;GO:0016705;GO:0020037;GO:0055114	CYTOPLASMIC_DOMAIN: Region of a membrane-bound protein predicted to be outside the membrane, in the cytoplasm.; NON_CYTOPLASMIC_DOMAIN: Region of a membrane-bound protein predicted to be outside the membrane, in the extracellular region; IPR001128: Cytochrome P450; IPR017972: Cytochrome P450, conserved site; IPR002401: Cytochrome P450, E-class, group I; TRANSMEMBRANE: Region of a membrane-bound p…
g57125	64.4351	-1.36611	0.353608	-3.86335	0.000111845	0.00104595	histidine kinase 3-like	GO:0000155;GO:0007165	PTHR24423: ; IPR005467: Histidine kinase domain; SIGNAL_PEPTIDE: Signal peptide region; SIGNAL_PEPTIDE_N_REGION: N-terminal region of a signal peptide.; PTHR24423:SF363: ; IPR003594: Histidine kinase-like ATPase, C-terminal domain; SIGNAL_PEPTIDE_C_REGION: C-terminal region of a signal peptide.; CYTOPLASMIC_DOMAIN: Region of a membrane-bound protein predicted to be outside the membrane, in the cy…
g41742	326.491	-1.36622	0.253119	-5.39753	6.75663e-08	1.60999e-06	D-alanine--D-alanine ligase, C-terminal	GO:0003824;GO:0005515;GO:0005524;GO:0008716;GO:0046872	IPR001214: SET domain; G3DSA:2.170.270.10: ; SSF56059: ; IPR003616: Post-SET domain; SSF82199: ; IPR013815: ATP-grasp fold, subdomain 1; IPR011095: D-alanine--D-alanine ligase, C-terminal; IPR011761: ATP-grasp fold; IPR013816: ATP-grasp fold, subdomain 2; PTHR23132: ; PTHR23132:SF9:
g19256	62.8822	-1.36779	0.364178	-3.75582	0.000172776	0.00151614	WD repeat-containing protein 19 isoform X1	GO:0005515	IPR011990: Tetratricopeptide-like helical domain; PTHR14920:SF0: ; PTHR14920:
g17848	43.1785	-1.3685	0.424999	-3.22002	0.00128183	0.00823846	WD repeat-containing protein 65	GO:0005515	IPR019775: WD40 repeat, conserved site; IPR017986: WD40-repeat-containing domain; IPR015943: WD40/YVTN repeat-like-containing domain; IPR001680: WD40 repeat; PTHR32215: ; Coil:
g24273	39.9663	-1.3693	0.399365	-3.4287	0.000606481	0.00440669	aspartic proteinase-like protein 2	GO:0004190;GO:0006508	PF14541: Xylanase inhibitor C-terminal; IPR001461: Aspartic peptidase; Coil: ; PTHR13683:SF253:
g5753	188.581	-1.37468	0.258902	-5.30966	1.09828e-07	2.46792e-06	Thioredoxin-like fold	NA	Coil: ; IPR012336: Thioredoxin-like fold
g40019	52.3963	-1.37538	0.380996	-3.60996	0.000306245	0.00248377	Isocitrate dehydrogenase	GO:0000287;GO:0004450;GO:0006102;GO:0016616;GO:0051287;GO:0055114	SSF53659: ; IPR004790: Isocitrate dehydrogenase NADP-dependent; IPR024084: Isopropylmalate dehydrogenase-like domain; IPR019818: Isocitrate/isopropylmalate dehydrogenase, conserved site
g56719	126.312	-1.37664	0.341918	-4.02623	5.66791e-05	0.000580264	arabinosyltransferase XEG113-like	NA	CYTOPLASMIC_DOMAIN: Region of a membrane-bound protein predicted to be outside the membrane, in the cytoplasm.; NON_CYTOPLASMIC_DOMAIN: Region of a membrane-bound protein predicted to be outside the membrane, in the extracellular region; PTHR10994: ; IPR005069: Nucleotide-diphospho-sugar transferase; TRANSMEMBRANE: Region of a membrane-bound protein predicted to be embedded in the membrane.; PTHR…
g911	47.3923	-1.38085	0.505556	-2.73134	0.00630774	0.0302433	Concanavalin A-like lectin/glucanase domain	NA	IPR002859: PKD/REJ-like domain; TMhelix: Region of a membrane-bound protein predicted to be embedded in the membrane.; PF13385: Concanavalin A-like lectin/glucanases superfamily; IPR013320: Concanavalin A-like lectin/glucanase domain; IPR001791: Laminin G domain; CYTOPLASMIC_DOMAIN: Region of a membrane-bound protein predicted to be outside the membrane, in the cytoplasm.; NON_CYTOPLASMIC_DOMAIN:…
g36370	16.8267	-1.38196	0.535044	-2.58289	0.00979765	0.0422703	Tubulin-tyrosine ligase/Tubulin polyglutamylase	GO:0006464	SSF56059: ; PTHR12241:SF16: ; IPR004344: Tubulin-tyrosine ligase/Tubulin polyglutamylase; PTHR12241:
g52055	129.92	-1.38349	0.266412	-5.19305	2.06872e-07	4.3365e-06	WD40/YVTN repeat-like-containing domain	GO:0003676;GO:0004672;GO:0005515;GO:0005524;GO:0006468;GO:0008270	PTHR27003:SF30: ; PTHR27003: ; G3DSA:3.30.200.20: ; IPR001680: WD40 repeat; IPR011009: Protein kinase-like domain; IPR000719: Protein kinase domain; IPR017986: WD40-repeat-containing domain; G3DSA:1.10.510.10: ; IPR015943: WD40/YVTN repeat-like-containing domain; Coil: ; IPR001878: Zinc finger, CCHC-type
g16841	29.6522	-1.38431	0.441944	-3.13232	0.00173428	0.010653	CMP-N-acetylneuraminate-beta-galactosamide-alpha-2,3-sialyltransferase 1	GO:0006486;GO:0008373	PTHR13713: ; NON_CYTOPLASMIC_DOMAIN: Region of a membrane-bound protein predicted to be outside the membrane, in the extracellular region; PTHR13713:SF58: ; SIGNAL_PEPTIDE: Signal peptide region; Coil: ; SIGNAL_PEPTIDE_H_REGION: Hydrophobic region of a signal peptide.; SIGNAL_PEPTIDE_C_REGION: C-terminal region of a signal peptide.; IPR001675: Glycosyl transferase family 29
g48426	172.995	-1.38446	0.293162	-4.7225	2.32969e-06	3.72253e-05	cation/H(+) antiporter 20	GO:0006812;GO:0015299;GO:0016021;GO:0055085	CYTOPLASMIC_DOMAIN: Region of a membrane-bound protein predicted to be outside the membrane, in the cytoplasm.; NON_CYTOPLASMIC_DOMAIN: Region of a membrane-bound protein predicted to be outside the membrane, in the extracellular region; PTHR32468:SF0: ; PTHR32468: ; TMhelix: Region of a membrane-bound protein predicted to be embedded in the membrane.; IPR006153: Cation/H+ exchanger; Coil: ; TRAN…
g38510	409.821	-1.3864	0.267339	-5.18594	2.14925e-07	4.48648e-06	GDT1-like protein 1, chloroplastic	GO:0016020	CYTOPLASMIC_DOMAIN: Region of a membrane-bound protein predicted to be outside the membrane, in the cytoplasm.; SSF56672: ; NON_CYTOPLASMIC_DOMAIN: Region of a membrane-bound protein predicted to be outside the membrane, in the extracellular region; IPR001727: Uncharacterised protein family UPF0016; TMhelix: Region of a membrane-bound protein predicted to be embedded in the membrane.; PTHR12608:S…
g52028	415.336	-1.39271	0.244978	-5.68504	1.30782e-08	3.7623e-07	spermatogenesis-associated protein 17	GO:0005515	PTHR22706: ; PTHR22706:SF0: ; IPR027417: P-loop containing nucleoside triphosphate hydrolase; IPR000048: IQ motif, EF-hand binding site
g38724	167.25	-1.3928	0.279643	-4.98063	6.33768e-07	1.1727e-05	alpha-L-fucosidase 1-like	GO:0004560;GO:0005975	TMhelix: Region of a membrane-bound protein predicted to be embedded in the membrane.; PTHR10030:SF25: ; IPR017853: Glycoside hydrolase superfamily; CYTOPLASMIC_DOMAIN: Region of a membrane-bound protein predicted to be outside the membrane, in the cytoplasm.; NON_CYTOPLASMIC_DOMAIN: Region of a membrane-bound protein predicted to be outside the membrane, in the extracellular region; IPR000933: G…
g3102	75.3624	-1.39725	0.356298	-3.92159	8.79679e-05	0.000847341	serine/threonine-protein kinase MRCK alpha isoform X4	NA	CYTOPLASMIC_DOMAIN: Region of a membrane-bound protein predicted to be outside the membrane, in the cytoplasm.; NON_CYTOPLASMIC_DOMAIN: Region of a membrane-bound protein predicted to be outside the membrane, in the extracellular region; Coil: ; TRANSMEMBRANE: Region of a membrane-bound protein predicted to be embedded in the membrane.
g8468	42.1838	-1.40119	0.426273	-3.28707	0.00101236	0.0067527	adenylate and guanylate cyclase catalytic domain-containing protein	NA	Coil:
g38370	51.0741	-1.40213	0.361782	-3.87563	0.00010635	0.000999118	WOL, cytokinin response 1	GO:0000160;GO:0016310;GO:0016772	IPR011006: CheY-like superfamily; PTHR24423: ; IPR005467: Histidine kinase domain; IPR001789: Signal transduction response regulator, receiver domain; IPR003594: Histidine kinase-like ATPase, C-terminal domain; G3DSA:3.40.50.2300: ; IPR004358: Signal transduction histidine kinase-related protein, C-terminal
g9100	153.531	-1.40288	0.314807	-4.4563	8.33858e-06	0.000111092	flocculation protein FLO11-like isoform X1	NA	Coil:
g19883	125.448	-1.40384	0.287669	-4.88005	1.0606e-06	1.84841e-05	nucleosome assembly protein 1;3	GO:0005634;GO:0006334	PTHR11875:SF7: ; SSF143113: ; Coil: ; IPR002164: Nucleosome assembly protein (NAP)
g18727	24.7687	-1.40465	0.470107	-2.98793	0.00280871	0.0156727	Leucine-rich repeat, ribonuclease inhibitor subtype	NA	PTHR24114: ; G3DSA:3.80.10.10: ; SSF52047: ; Coil: ; IPR003590: Leucine-rich repeat, ribonuclease inhibitor subtype
g38666	21.4048	-1.40952	0.534061	-2.63925	0.00830901	0.0371526	WD repeat-containing protein 16, partial	GO:0005515	PTHR13720:SF31: ; SIGNAL_PEPTIDE: Signal peptide region; IPR019775: WD40 repeat, conserved site; IPR001680: WD40 repeat; SIGNAL_PEPTIDE_C_REGION: C-terminal region of a signal peptide.; IPR020472: G-protein beta WD-40 repeat; NON_CYTOPLASMIC_DOMAIN: Region of a membrane-bound protein predicted to be outside the membrane, in the extracellular region; IPR017986: WD40-repeat-containing domain; IPR01…
g9120	20.7503	-1.41069	0.509784	-2.76723	0.00565342	0.0276185	Mnn4, partial	NA	NA
g9225	283.134	-1.412	0.238831	-5.91213	3.37705e-09	1.13487e-07	EGF-like, conserved site	GO:0005515	CYTOPLASMIC_DOMAIN: Region of a membrane-bound protein predicted to be outside the membrane, in the cytoplasm.; NON_CYTOPLASMIC_DOMAIN: Region of a membrane-bound protein predicted to be outside the membrane, in the extracellular region; TMhelix: Region of a membrane-bound protein predicted to be embedded in the membrane.; IPR002049: Laminin EGF domain; IPR000742: EGF-like domain; TRANSMEMBRANE: …
g44331	26.3205	-1.41438	0.450875	-3.13697	0.00170705	0.0105246	phototropin-1	NA	IPR000014: PAS domain; PTHR24351: ; G3DSA:3.30.450.20: ; PTHR24351:SF81:
g55398	38.6253	-1.41978	0.40691	-3.48918	0.000484507	0.00363205	glycerophosphodiester phosphodiesterase GDPD1, chloroplastic-like	GO:0006629;GO:0008081	IPR030395: Glycerophosphodiester phosphodiesterase domain; PTHR22958: ; IPR017946: PLC-like phosphodiesterase, TIM beta/alpha-barrel domain
g39911	286.469	-1.42308	0.243911	-5.83445	5.39686e-09	1.72102e-07	conserved hypothetical protein	NA	Coil:
g40014	23.674	-1.42354	0.503858	-2.82529	0.00472385	0.0239274	ADP-ribosylation factor-like protein 13B isoform X1	GO:0005525;GO:0005622;GO:0007264	IPR024156: Small GTPase superfamily, ARF type; PTHR11711: ; PTHR11711:SF11: ; IPR027417: P-loop containing nucleoside triphosphate hydrolase; IPR006689: Small GTPase superfamily, ARF/SAR type; Coil: ; SM00178: Sar1p-like members of the Ras-family of small GTPases
g65983	48.6832	-1.4237	0.385357	-3.69449	0.00022033	0.00186571	putative stay green protein	NA	IPR024438: Staygreen protein
g37662	741.481	-1.42498	0.266997	-5.33707	9.44616e-08	2.16482e-06	clustered mitochondria protein homolog	NA	PF12807: Translation initiation factor eIF3 subunit 135; G3DSA:3.10.20.90: ; IPR023231: GSKIP domain; PTHR12601:SF9: ; PTHR12601: ; IPR028275: Clustered mitochondria protein, N-terminal; Coil:
g22980	277.103	-1.42617	0.286008	-4.98646	6.14954e-07	1.14212e-05	proteophosphoglycan ppg1	NA	NA
g16963	169.215	-1.42903	0.271193	-5.26943	1.36849e-07	2.98557e-06	cysteine synthase	GO:0004124;GO:0006535	PTHR10314:SF110: ; IPR005859: Cysteine synthase CysK; IPR001926: Tryptophan synthase beta subunit-like PLP-dependent enzyme; IPR005856: Cysteine synthase; Coil: ; PTHR10314: ; G3DSA:3.40.50.1100:
g19697	76.8252	-1.43175	0.31452	-4.55216	5.30982e-06	7.52207e-05	auxin-responsive protein IAA33	GO:0005515;GO:0005634;GO:0006355	IPR000270: PB1 domain; SSF54277: ; PTHR31734: ; IPR003311: AUX/IAA protein
g37140	275.125	-1.43502	0.268127	-5.35201	8.69847e-08	2.02442e-06	Ankyrin repeat-containing domain	GO:0005515	IPR020683: Ankyrin repeat-containing domain; PTHR24198: ; Coil: ; IPR002110: Ankyrin repeat
g41300	2834.76	-1.43528	0.207534	-6.91588	4.64969e-12	2.53417e-10	beta-carotene hydroxylase	NA	CYTOPLASMIC_DOMAIN: Region of a membrane-bound protein predicted to be outside the membrane, in the cytoplasm.; NON_CYTOPLASMIC_DOMAIN: Region of a membrane-bound protein predicted to be outside the membrane, in the extracellular region; PTHR31899:SF1: ; TMhelix: Region of a membrane-bound protein predicted to be embedded in the membrane.; PTHR31899: ; TRANSMEMBRANE: Region of a membrane-bound pr…
g30159	109.887	-1.4368	0.386187	-3.72048	0.000198846	0.00170791	Cyclic nucleotide-binding-like	NA	IPR000595: Cyclic nucleotide-binding domain; PTHR24353: ; IPR018490: Cyclic nucleotide-binding-like; IPR014710: RmlC-like jelly roll fold
g4774	39.3785	-1.43681	0.397108	-3.61819	0.000296668	0.00242711	CMP-N-acetylneuraminate-beta-galactosamide-alpha-2,3-sialyltransferase 1	NA	PTHR13713: ; G3DSA:1.10.510.10: ; Coil:
g38420	7990.08	-1.4373	0.199141	-7.21751	5.29472e-13	3.34841e-11	ferredoxin-dependent glutamate synthase, chloroplastic	GO:0003824;GO:0006537;GO:0006807;GO:0008152;GO:0015930;GO:0016491;GO:0016638;GO:0055114	PTHR11938: ; IPR013785: Aldolase-type TIM barrel; IPR002489: Glutamate synthase, alpha subunit, C-terminal; SSF51395: ; IPR029055: Nucleophile aminohydrolases, N-terminal; PTHR11938:SF76: ; IPR006982: Glutamate synthase, central-N; IPR002932: Glutamate synthase domain; IPR017932: Glutamine amidotransferase type 2 domain
g66816	3268.89	-1.43929	0.239982	-5.9975	2.00375e-09	7.20197e-08	3-oxoacyl-	GO:0008152;GO:0016491	G3DSA:3.40.50.720: ; PTHR24322: ; IPR016040: NAD(P)-binding domain; PTHR24322:SF619: ; IPR002347: Glucose/ribitol dehydrogenase; IPR013968: Polyketide synthase, ketoreductase domain; IPR002198: Short-chain dehydrogenase/reductase SDR
g31284	10.2575	-1.44397	0.573235	-2.51899	0.0117691	0.0487686	iron-sulfur cluster co-chaperone protein HscB, mitochondrial	GO:0006457;GO:0051087;GO:0051259	IPR009073: Co-chaperone HscB, C-terminal oligomerisation domain; PTHR14021:SF15: ; IPR001623: DnaJ domain; IPR004640: Co-chaperone Hsc20; Coil:
g30615	143.388	-1.4442	0.310433	-4.6522	3.2841e-06	4.982e-05	beta-galactoside alpha-2,6-sialyltransferase 1-like	GO:0006486;GO:0008373	PTHR13713: ; IPR007021: Domain of unknown function DUF659; Coil: ; IPR001675: Glycosyl transferase family 29
g62	89.5903	-1.44621	0.40008	-3.61481	0.00030057	0.00244967	dynein heavy chain 6, axonemal-like	GO:0001539;GO:0003777;GO:0005858;GO:0007018;GO:0016887;GO:0030286	IPR004273: Dynein heavy chain domain; PF12781: ATP-binding dynein motor region D5; IPR024743: Dynein heavy chain, coiled coil stalk; IPR026980: Dynein heavy chain 6, axonemal; Coil: ; IPR026983: Dynein heavy chain
g20174	79.8754	-1.44976	0.407529	-3.55742	0.000374508	0.00293881	putative pectate lyase 2	NA	IPR011050: Pectin lyase fold/virulence factor; IPR018082: AmbAllergen; IPR002022: Pectate lyase/Amb allergen; PTHR31683: ; IPR012334: Pectin lyase fold
g16846	123.765	-1.4498	0.295593	-4.90469	9.35737e-07	1.65516e-05	(2Fe-2S)-binding protein	GO:0009055;GO:0051536	IPR001041: 2Fe-2S ferredoxin-type iron-sulfur binding domain; IPR012675: Beta-grasp domain
g5671	167.901	-1.45634	0.33943	-4.29057	1.78219e-05	0.000212333	sodium transporter	GO:0005215;GO:0006810;GO:0016020;GO:0055085	CYTOPLASMIC_DOMAIN: Region of a membrane-bound protein predicted to be outside the membrane, in the cytoplasm.; NON_CYTOPLASMIC_DOMAIN: Region of a membrane-bound protein predicted to be outside the membrane, in the extracellular region; IPR019900: Sodium/solute symporter, subgroup; TMhelix: Region of a membrane-bound protein predicted to be embedded in the membrane.; PTHR11819:SF157: ; IPR001734…
g23046	61.0953	-1.45734	0.365685	-3.98524	6.74132e-05	0.00067303	MYCBP-associated protein	NA	PF14646: MYCBP-associated protein family; Coil:
g84	801.411	-1.45928	0.348151	-4.19151	2.771e-05	0.000312269	CRAL-TRIO lipid binding domain	NA	IPR001251: CRAL-TRIO lipid binding domain; G3DSA:1.10.8.20: ; PTHR23324:SF56: ; PTHR23324: ; IPR011074: CRAL/TRIO, N-terminal domain
g22086	186.048	-1.46134	0.279089	-5.23611	1.63996e-07	3.49144e-06	hsc70-interacting protein	NA	IPR006636: Heat shock chaperonin-binding
g46716	61.1103	-1.46397	0.408178	-3.58659	0.000335034	0.00267242	WD-40 repeat protein	GO:0003676;GO:0005515;GO:0008270	PTHR22850: ; IPR019775: WD40 repeat, conserved site; IPR017986: WD40-repeat-containing domain; IPR015943: WD40/YVTN repeat-like-containing domain; IPR001680: WD40 repeat; PTHR22850:SF87: ; IPR001878: Zinc finger, CCHC-type
g31775	56.646	-1.46484	0.383204	-3.82261	0.000132049	0.00120975	HMG-I/HMG-Y, DNA-binding, conserved site	GO:0003677;GO:0006355	CYTOPLASMIC_DOMAIN: Region of a membrane-bound protein predicted to be outside the membrane, in the cytoplasm.; NON_CYTOPLASMIC_DOMAIN: Region of a membrane-bound protein predicted to be outside the membrane, in the extracellular region; IPR020478: AT hook-like; IPR017956: AT hook, DNA-binding motif; PTHR32166: ; TMhelix: Region of a membrane-bound protein predicted to be embedded in the membrane…
g3302	90.2342	-1.47095	0.296456	-4.96177	6.98553e-07	1.27371e-05	expansin-A9	GO:0005576;GO:0009664	PTHR31867: ; SIGNAL_PEPTIDE: Signal peptide region; SIGNAL_PEPTIDE_N_REGION: N-terminal region of a signal peptide.; SIGNAL_PEPTIDE_C_REGION: C-terminal region of a signal peptide.; IPR007117: Expansin, cellulose-binding-like domain; IPR009009: RlpA-like double-psi beta-barrel domain; IPR002963: Expansin; NON_CYTOPLASMIC_DOMAIN: Region of a membrane-bound protein predicted to be outside the membr…
g33939	40645.7	-1.47292	0.222767	-6.61196	3.79268e-11	1.85767e-09	oxygen-evolving enhancer protein 3-1, chloroplastic-like	GO:0005509;GO:0009523;GO:0009654;GO:0015979;GO:0019898	SIGNAL_PEPTIDE: Signal peptide region; PTHR33399:SF3: ; IPR008797: Oxygen-evolving enhancer protein 3; SIGNAL_PEPTIDE_C_REGION: C-terminal region of a signal peptide.; NON_CYTOPLASMIC_DOMAIN: Region of a membrane-bound protein predicted to be outside the membrane, in the extracellular region; PTHR33399: ; IPR023222: PsbQ-like domain; SIGNAL_PEPTIDE_H_REGION: Hydrophobic region of a signal peptide.
g19644	176.084	-1.47652	0.273408	-5.40043	6.64801e-08	1.58916e-06	protein disulfide isomerase family A, member 6	NA	G3DSA:2.20.110.10: ; PTHR23084: ; SSF82185: ; IPR003409: MORN motif
g21248	14178.1	-1.47663	0.172512	-8.55957	1.13294e-17	1.33118e-15	transketolase, chloroplastic	GO:0003824;GO:0004802;GO:0008152	IPR005474: Transketolase, N-terminal; IPR009014: Transketolase, C-terminal/Pyruvate-ferredoxin oxidoreductase, domain II; IPR029061: Thiamin diphosphate-binding fold; IPR005475: Transketolase-like, pyrimidine-binding domain; IPR020826: Transketolase binding site; IPR005478: Transketolase, bacterial-like; PTHR11624: ; Coil: ; PTHR11624:SF81:
g46327	24.2052	-1.47891	0.582502	-2.53889	0.0111204	0.0466347	peroxidase 19	GO:0006979;GO:0020037;GO:0004601;GO:0055114	NA
g8875	84.1855	-1.47902	0.362427	-4.08088	4.48658e-05	0.000475901	RWP-RK domain	NA	IPR003035: RWP-RK domain; PTHR32002:
g48796	68.5109	-1.4807	0.380859	-3.88779	0.000101161	0.000958407	T-complex-associated testis-expressed protein 1	NA	G3DSA:3.80.10.10: ; SSF52047: ; PTHR24107: ; IPR017987: Wilm's tumour protein; IPR003590: Leucine-rich repeat, ribonuclease inhibitor subtype
g39582	60.5734	-1.48157	0.385034	-3.84791	0.000119132	0.00110356	dynein heavy chain 2, axonemal	GO:0003777;GO:0005524;GO:0007018;GO:0016887;GO:0030286	IPR004273: Dynein heavy chain domain; PF12774: Hydrolytic ATP binding site of dynein motor region D1; IPR011704: ATPase, dynein-related, AAA domain; PF12781: ATP-binding dynein motor region D5; IPR013602: Dynein heavy chain, domain-2; PF12775: P-loop containing dynein motor region D3; IPR027417: P-loop containing nucleoside triphosphate hydrolase; IPR013594: Dynein heavy chain, domain-1; IPR02431…
g39197	80.2183	-1.48338	0.315258	-4.70529	2.535e-06	4.00364e-05	GCN5 family acetyltransferase	GO:0008080	PTHR13355: ; IPR000182: GNAT domain; PTHR13355:SF8: ; IPR016181: Acyl-CoA N-acyltransferase
g21047	154.65	-1.48696	0.257239	-5.78049	7.44843e-09	2.29706e-07	Tyrosine-protein kinase, active site	GO:0004672;GO:0005524;GO:0006468	PTHR27003: ; IPR000719: Protein kinase domain; G3DSA:3.30.200.20: ; IPR008266: Tyrosine-protein kinase, active site; G3DSA:1.10.510.10: ; IPR005334: Tctex-1; IPR011009: Protein kinase-like domain
g20157	71775.9	-1.49273	0.246566	-6.05409	1.41214e-09	5.30457e-08	chlorophyll a-b binding protein 151, chloroplastic	GO:0009765;GO:0016020	SIGNAL_PEPTIDE: Signal peptide region; IPR022796: Chlorophyll A-B binding protein; SIGNAL_PEPTIDE_C_REGION: C-terminal region of a signal peptide.; IPR023329: Chlorophyll a/b binding protein domain; NON_CYTOPLASMIC_DOMAIN: Region of a membrane-bound protein predicted to be outside the membrane, in the extracellular region; PTHR21649:SF20: ; IPR001344: Chlorophyll A-B binding protein, plant; SIGNA…
g4022	60.5256	-1.49321	0.458542	-3.25643	0.00112823	0.00739068	phosphomannomutase	GO:0003824;GO:0004615;GO:0005737;GO:0008152;GO:0009298	IPR005002: Eukaryotic phosphomannomutase; IPR006379: HAD-superfamily hydrolase, subfamily IIB; IPR023214: HAD-like domain
g30726	30.4318	-1.49667	0.43382	-3.44998	0.000560637	0.004115	tetratricopeptide repeat protein 8	GO:0005515	SSF48452: ; PTHR23083:SF410: ; PF13414: TPR repeat; IPR011990: Tetratricopeptide-like helical domain; IPR013026: Tetratricopeptide repeat-containing domain; PTHR23083:
g52066	150.696	-1.49705	0.292775	-5.1133	3.16584e-07	6.30002e-06	MYND finger protein, putative	GO:0031072;GO:0051082	SSF144232: ; IPR001305: Heat shock protein DnaJ, cysteine-rich domain
g32078	538.921	-1.50297	0.257672	-5.83289	5.44754e-09	1.7335e-07	magnesium protoporphyrin IX methyltransferase, chloroplastic	NA	NON_CYTOPLASMIC_DOMAIN: Region of a membrane-bound protein predicted to be outside the membrane, in the extracellular region; SIGNAL_PEPTIDE: Signal peptide region; SIGNAL_PEPTIDE_N_REGION: N-terminal region of a signal peptide.; SIGNAL_PEPTIDE_H_REGION: Hydrophobic region of a signal peptide.; SIGNAL_PEPTIDE_C_REGION: C-terminal region of a signal peptide.
g34334	11062.9	-1.505	0.211118	-7.12868	1.01334e-12	6.00316e-11	malate dehydrogenase, mitochondrial	GO:0003824;GO:0005975;GO:0016491;GO:0016616;GO:0019752;GO:0055114	G3DSA:3.40.50.720: ; IPR022383: Lactate/malate dehydrogenase, C-terminal; PTHR11540:SF16: ; IPR016040: NAD(P)-binding domain; IPR001557: L-lactate/malate dehydrogenase; IPR001236: Lactate/malate dehydrogenase, N-terminal; IPR015955: Lactate dehydrogenase/glycoside hydrolase, family 4, C-terminal
g3015	30.2865	-1.50504	0.53953	-2.78954	0.00527829	0.0260834	histone H3	GO:0000786;GO:0003677;GO:0046982	IPR000164: Histone H3/CENP-A; IPR009072: Histone-fold; IPR007125: Histone H2A/H2B/H3; PTHR11426:SF46:
g24221	68.3679	-1.50562	0.348716	-4.31762	1.57722e-05	0.000191412	intraflagellar transport protein 56 isoform X1	GO:0005515	SSF48452: ; CYTOPLASMIC_DOMAIN: Region of a membrane-bound protein predicted to be outside the membrane, in the cytoplasm.; NON_CYTOPLASMIC_DOMAIN: Region of a membrane-bound protein predicted to be outside the membrane, in the extracellular region; PF13371: Tetratricopeptide repeat; IPR030511: Tetratricopeptide repeat protein 26; IPR011990: Tetratricopeptide-like helical domain; TMhelix: Region …
g48287	19.7877	-1.51157	0.488939	-3.09152	0.00199134	0.0118862	Ribonuclease H-like domain	GO:0003676	SSF56672: ; PTHR24559: ; IPR012337: Ribonuclease H-like domain; PTHR24559:SF208:
g4083	207.031	-1.51748	0.249803	-6.0747	1.24218e-09	4.68961e-08	FAD/NAD(P)-binding domain	GO:0016491;GO:0055114	TMhelix: Region of a membrane-bound protein predicted to be embedded in the membrane.; SIGNAL_PEPTIDE: Signal peptide region; SIGNAL_PEPTIDE_N_REGION: N-terminal region of a signal peptide.; SIGNAL_PEPTIDE_C_REGION: C-terminal region of a signal peptide.; CYTOPLASMIC_DOMAIN: Region of a membrane-bound protein predicted to be outside the membrane, in the cytoplasm.; PTHR21178:SF8: ; NON_CYTOPLASMI…
g5656	38.7195	-1.5256	0.412086	-3.70215	0.000213781	0.00181848	Leucine zipper transcription factor-like protein 1	NA	PF15294: Leucine zipper; PTHR21635:SF0: ; IPR026157: Leucine zipper transcription factor-like protein 1; Coil:
g51075	19.4003	-1.53217	0.498538	-3.07332	0.00211694	0.0124867	intraflagellar transport protein 80 homolog	GO:0005515	PTHR24098:SF0: ; IPR017986: WD40-repeat-containing domain; IPR015943: WD40/YVTN repeat-like-containing domain; IPR001680: WD40 repeat; PTHR24098:
g40328	39.6272	-1.53677	0.463335	-3.31677	0.000910655	0.00616004	IQ motif, EF-hand binding site	GO:0005515	PTHR33504:SF2: ; PTHR33504: ; Coil: ; IPR000048: IQ motif, EF-hand binding site
g40711	230.731	-1.53683	0.278951	-5.50934	3.60191e-08	9.31919e-07	transcription termination factor Rho	GO:0006353	NON_CYTOPLASMIC_DOMAIN: Region of a membrane-bound protein predicted to be outside the membrane, in the extracellular region; SIGNAL_PEPTIDE: Signal peptide region; IPR011112: Rho termination factor, N-terminal; Coil: ; SIGNAL_PEPTIDE_H_REGION: Hydrophobic region of a signal peptide.; SIGNAL_PEPTIDE_C_REGION: C-terminal region of a signal peptide.; G3DSA:1.10.720.10:
g32017	256.48	-1.53767	0.298161	-5.15719	2.50679e-07	5.13978e-06	SET domain	GO:0005515	IPR001214: SET domain; G3DSA:2.170.270.10: ; PTHR12350: ; SIGNAL_PEPTIDE: Signal peptide region; SSF82199: ; SIGNAL_PEPTIDE_C_REGION: C-terminal region of a signal peptide.; NON_CYTOPLASMIC_DOMAIN: Region of a membrane-bound protein predicted to be outside the membrane, in the extracellular region; Coil: ; SIGNAL_PEPTIDE_H_REGION: Hydrophobic region of a signal peptide.
g48209	181.987	-1.54097	0.27899	-5.5234	3.32495e-08	8.68195e-07	E3 ubiquitin ligase, BRE1	NA	IPR013956: E3 ubiquitin ligase, BRE1; PTHR16275: ; Coil:
g19849	206.061	-1.54315	0.332505	-4.64099	3.46737e-06	5.20952e-05	cilia- and flagella-associated protein 46	GO:0005515	IPR011990: Tetratricopeptide-like helical domain; PTHR15977: ; Coil:
g10793	11.2591	-1.54325	0.567685	-2.7185	0.00655791	0.031223	Peroxisomal membrane protein PEX14	GO:0005515;GO:0005778;GO:0016560	PTHR23058:SF3: ; IPR006785: Peroxisome membrane anchor protein Pex14p, N-terminal; IPR025655: Peroxisomal membrane protein 14
g8783	116.478	-1.54382	0.377465	-4.08998	4.31403e-05	0.00045955	coiled-coil domain-containing protein 147	NA	PTHR32083:SF31: ; PTHR32083: ; Coil:
g49520	30.9031	-1.55577	0.459262	-3.38754	0.00070522	0.00499284	protein phosphatase 1 regulatory subunit 7 isoform X5	GO:0005515	G3DSA:3.80.10.10: ; SSF52058: ; PTHR24365: ; IPR001611: Leucine-rich repeat; SM00365: Leucine-rich repeat, SDS22-like subfamily
g9069	179.046	-1.55798	0.257663	-6.04656	1.47969e-09	5.53058e-08	cAMP-dependent protein kinase regulatory subunit, dimerization-anchoring domain	GO:0005509	IPR003117: cAMP-dependent protein kinase regulatory subunit, dimerization-anchoring domain; IPR011992: EF-hand domain pair; IPR002048: EF-hand domain; SSF47473: ; PTHR21847:
g51102	150.744	-1.56373	0.286092	-5.46581	4.60793e-08	1.15298e-06	Nucleotide-diphospho-sugar transferases	NA	PTHR35105:SF2: ; PTHR35105: ; IPR029044: Nucleotide-diphospho-sugar transferases
g8835	126.108	-1.56418	0.32647	-4.79119	1.65793e-06	2.77024e-05	ODA1/DCC2 family	GO:0003676;GO:0015074;GO:0036157;GO:0036158	IPR029652: ODA1/DCC2 family; G3DSA:2.40.50.40: ; IPR000953: Chromo/chromo shadow domain; IPR001584: Integrase, catalytic core; IPR023780: Chromo domain; PTHR21694: ; IPR012337: Ribonuclease H-like domain; IPR016197: Chromo domain-like; IPR023779: Chromo domain, conserved site; Coil:
g18572	24284.4	-1.56454	0.206848	-7.5637	3.91767e-14	3.0267e-12	plastocyanin	GO:0005507;GO:0009055	IPR028871: Blue (type 1) copper protein, binding site; SIGNAL_PEPTIDE: Signal peptide region; IPR008972: Cupredoxin; IPR002387: Plastocyanin; SIGNAL_PEPTIDE_C_REGION: C-terminal region of a signal peptide.; IPR001235: Blue (type 1) copper protein, plastocyanin-type; NON_CYTOPLASMIC_DOMAIN: Region of a membrane-bound protein predicted to be outside the membrane, in the extracellular region; PTHR34…
g45846	98.4446	-1.56484	0.329144	-4.75426	1.99171e-06	3.25183e-05	calmodulin-regulated spectrin-associated protein 2 isoform X2	GO:0005515;GO:0008017	IPR022613: Calmodulin-regulated spectrin-associated protein, CH domain; IPR001715: Calponin homology domain; IPR011033: PRC-barrel-like; IPR017877: Myb-like domain; IPR014797: CKK domain
g151	242.991	-1.56504	0.425803	-3.67551	0.000237374	0.0019965	Cell polarity protein (Tea1), putative	GO:0005515;GO:0030246	IPR001298: Filamin/ABP280 repeat; IPR018765: Domain of unknown function DUF2341; IPR014756: Immunoglobulin E-set; PF13418: Galactose oxidase, central domain; IPR000922: D-galactoside/L-rhamnose binding SUEL lectin domain; PTHR23244: ; IPR013320: Concanavalin A-like lectin/glucanase domain; IPR002909: IPT domain; SSF56988: ; IPR011658: PA14 domain; IPR013783: Immunoglobulin-like fold; IPR006652: K…
g34145	55.5465	-1.56674	0.35422	-4.42308	9.73047e-06	0.000126598	myosin-7	NA	Coil:
g77014	2372.66	-1.56754	0.215945	-7.25898	3.90021e-13	2.53058e-11	malate dehydrogenase, mitochondrial	GO:0003824;GO:0005975;GO:0006108;GO:0016615;GO:0016616;GO:0019752;GO:0055114	G3DSA:3.40.50.720: ; PTHR11540:SF27: ; IPR022383: Lactate/malate dehydrogenase, C-terminal; IPR001557: L-lactate/malate dehydrogenase; IPR001252: Malate dehydrogenase, active site
g49721	46.8775	-1.58182	0.392237	-4.03282	5.51114e-05	0.000566536	radial spoke protein 7	NA	G3DSA:1.20.890.10: ; IPR003117: cAMP-dependent protein kinase regulatory subunit, dimerization-anchoring domain
g12049	125.553	-1.58289	0.310741	-5.09392	3.50729e-07	6.87154e-06	Radial spokehead-like protein	NA	IPR006802: Radial spokehead-like protein; Coil:
g4176	670.225	-1.58327	0.605598	-2.61439	0.00893876	0.0393081	Polymorphic outer membrane protein repeat	NA	TMhelix: Region of a membrane-bound protein predicted to be embedded in the membrane.; SIGNAL_PEPTIDE: Signal peptide region; IPR003368: Polymorphic outer membrane protein repeat; SIGNAL_PEPTIDE_N_REGION: N-terminal region of a signal peptide.; SIGNAL_PEPTIDE_C_REGION: C-terminal region of a signal peptide.; IPR012334: Pectin lyase fold; IPR011050: Pectin lyase fold/virulence factor; NON_CYTOPLAS…
g51359	34.1102	-1.58696	0.433897	-3.65746	0.000254729	0.00212222	cement precursor protein 2	NA	CYTOPLASMIC_DOMAIN: Region of a membrane-bound protein predicted to be outside the membrane, in the cytoplasm.; NON_CYTOPLASMIC_DOMAIN: Region of a membrane-bound protein predicted to be outside the membrane, in the extracellular region; TRANSMEMBRANE: Region of a membrane-bound protein predicted to be embedded in the membrane.
g26338	147.227	-1.58756	0.304812	-5.20832	1.90559e-07	4.02268e-06	putative phospholipid-transporting ATPase 5	GO:0000287;GO:0004012;GO:0005524;GO:0015914;GO:0016021	PTHR24092:SF55: ; TMhelix: Region of a membrane-bound protein predicted to be embedded in the membrane.; PF12710: haloacid dehalogenase-like hydrolase; IPR023214: HAD-like domain; CYTOPLASMIC_DOMAIN: Region of a membrane-bound protein predicted to be outside the membrane, in the cytoplasm.; IPR032630: P-type ATPase, C-terminal; NON_CYTOPLASMIC_DOMAIN: Region of a membrane-bound protein predicted …
g766	16.5274	-1.58756	0.541749	-2.93043	0.00338496	0.0181972	regulator of chromosome condensation, RCC1	NA	PTHR22870: ; IPR009091: Regulator of chromosome condensation 1/beta-lactamase-inhibitor protein II; IPR000408: Regulator of chromosome condensation, RCC1
g48135	119.973	-1.58939	0.291185	-5.45833	4.80627e-08	1.19861e-06	trihelix transcription factor GT-3a	NA	PF13837: Myb/SANT-like DNA-binding domain
g18962	5166.76	-1.58954	0.264251	-6.01528	1.79577e-09	6.5012e-08	putative gamma-glutamylcyclotransferase At3g02910	NA	IPR013024: Butirosin biosynthesis, BtrG-like; PTHR12510: ; IPR009288: Gamma-glutamylcyclotransferase, AIG2-like
g45285	33.6624	-1.59658	0.468347	-3.40897	0.000652086	0.00467407	Alpha/Beta hydrolase fold	NA	PTHR31934: ; PTHR31934:SF3: ; IPR029058: Alpha/Beta hydrolase fold
g38716	21.6677	-1.59741	0.47407	-3.36956	0.000752891	0.00527552	ABC transporter C family member 5-like	GO:0004190;GO:0005524;GO:0006508;GO:0006810;GO:0016021;GO:0042626;GO:0055085	PF13650: Aspartyl protease; SSF56672: ; TMhelix: Region of a membrane-bound protein predicted to be embedded in the membrane.; G3DSA:1.20.1560.10: ; CYTOPLASMIC_DOMAIN: Region of a membrane-bound protein predicted to be outside the membrane, in the cytoplasm.; G3DSA:3.10.10.10: ; NON_CYTOPLASMIC_DOMAIN: Region of a membrane-bound protein predicted to be outside the membrane, in the extracellular …
g45441	65.206	-1.59999	0.341	-4.69205	2.70476e-06	4.22721e-05	dynein assembly factor 3, axonemal	NA	IPR028235: Dynein assembly factor 3, C-terminal domain; PTHR22118: ; Coil: ; PTHR22118:SF14: ; IPR027974: Domain of unknown function DUF4470
g34158	29.9819	-1.60137	0.447414	-3.57917	0.000344693	0.00274072	WD repeat-containing protein 34, partial	GO:0005515	SIGNAL_PEPTIDE: Signal peptide region; PTHR12442:SF5: ; IPR019775: WD40 repeat, conserved site; SIGNAL_PEPTIDE_N_REGION: N-terminal region of a signal peptide.; PTHR12442: ; SIGNAL_PEPTIDE_C_REGION: C-terminal region of a signal peptide.; NON_CYTOPLASMIC_DOMAIN: Region of a membrane-bound protein predicted to be outside the membrane, in the extracellular region; SignalP-noTM: ; IPR017986: WD40-re…
g23544	283.457	-1.60142	0.236928	-6.75911	1.38838e-11	7.03008e-10	centromere-associated protein E	NA	Coil:
g29697	356.692	-1.60175	0.234597	-6.82767	8.63047e-12	4.57079e-10	cytochrome c oxidase assembly protein COX19-like	NA	PTHR21107: ; Coil:
g16808	31109.7	-1.60208	0.23355	-6.85968	6.90156e-12	3.70755e-10	malate dehydrogenase	GO:0003824;GO:0005975;GO:0006108;GO:0016491;GO:0016615;GO:0016616;GO:0030060;GO:0055114	G3DSA:3.40.50.720: ; IPR010945: Malate dehydrogenase, type 2; IPR022383: Lactate/malate dehydrogenase, C-terminal; IPR016040: NAD(P)-binding domain; IPR011274: Malate dehydrogenase, NAD-dependent, cytosolic; IPR001236: Lactate/malate dehydrogenase, N-terminal; IPR001252: Malate dehydrogenase, active site
g12776	90.1638	-1.6056	0.326708	-4.91448	8.90184e-07	1.58269e-05	WD40/YVTN repeat-like-containing domain	GO:0005515	PTHR12442:SF30: ; IPR017986: WD40-repeat-containing domain; IPR015943: WD40/YVTN repeat-like-containing domain; PTHR12442: ; Coil:
g51407	85.8919	-1.60669	0.337448	-4.76129	1.92356e-06	3.16122e-05	Pectin lyase fold/virulence factor	NA	TMhelix: Region of a membrane-bound protein predicted to be embedded in the membrane.; SIGNAL_PEPTIDE: Signal peptide region; SIGNAL_PEPTIDE_N_REGION: N-terminal region of a signal peptide.; SIGNAL_PEPTIDE_C_REGION: C-terminal region of a signal peptide.; IPR011050: Pectin lyase fold/virulence factor; NON_CYTOPLASMIC_DOMAIN: Region of a membrane-bound protein predicted to be outside the membrane,…
g87535	334.563	-1.60906	0.236173	-6.81306	9.5541e-12	5.00688e-10	ferredoxin-dependent glutamate synthase, chloroplastic	GO:0008152;GO:0016491;GO:0055114	IPR002489: Glutamate synthase, alpha subunit, C-terminal
g39404	164.403	-1.61138	0.250112	-6.44265	1.17405e-10	5.3594e-09	protein EXORDIUM-like 3	NA	TMhelix: Region of a membrane-bound protein predicted to be embedded in the membrane.; PS51257: Prokaryotic membrane lipoprotein lipid attachment site profile.; PTHR31279:SF4: ; CYTOPLASMIC_DOMAIN: Region of a membrane-bound protein predicted to be outside the membrane, in the cytoplasm.; IPR006766: Phosphate-induced protein 1; NON_CYTOPLASMIC_DOMAIN: Region of a membrane-bound protein predicted …
g34323	29.1113	-1.61146	0.436075	-3.69538	0.00021956	0.00186235	coiled-coil and C2 domain-containing protein 2A	NA	CYTOPLASMIC_DOMAIN: Region of a membrane-bound protein predicted to be outside the membrane, in the cytoplasm.; NON_CYTOPLASMIC_DOMAIN: Region of a membrane-bound protein predicted to be outside the membrane, in the extracellular region; PTHR20837:SF0: ; TMhelix: Region of a membrane-bound protein predicted to be embedded in the membrane.; PTHR20837: ; TRANSMEMBRANE: Region of a membrane-bound pr…
g5674	5513.83	-1.61978	0.207178	-7.81832	5.35332e-15	4.71973e-13	2,3-bisphosphoglycerate-independent phosphoglycerate mutase	GO:0003824;GO:0004619;GO:0005737;GO:0006007;GO:0008152;GO:0030145;GO:0046872	PTHR31637:SF3: ; PTHR31637: ; IPR017849: Alkaline phosphatase-like, alpha/beta/alpha; IPR011258: BPG-independent PGAM, N-terminal; IPR006124: Metalloenzyme; IPR017850: Alkaline-phosphatase-like, core domain; IPR005995: Phosphoglycerate mutase, 2,3-bisphosphoglycerate-independent
g26246	54.9787	-1.63444	0.352782	-4.633	3.60405e-06	5.39635e-05	unconventional myosin-VIIb	GO:0005515	IPR027417: P-loop containing nucleoside triphosphate hydrolase; G3DSA:1.20.5.190: ; IPR000048: IQ motif, EF-hand binding site
g3059	226.71	-1.63605	0.258466	-6.32986	2.45388e-10	1.05991e-08	organic cation/carnitine transporter 4-like	GO:0005215;GO:0016021;GO:0022857;GO:0055085	IPR005829: Sugar transporter, conserved site; TMhelix: Region of a membrane-bound protein predicted to be embedded in the membrane.; IPR005828: Major facilitator, sugar transporter-like; CYTOPLASMIC_DOMAIN: Region of a membrane-bound protein predicted to be outside the membrane, in the cytoplasm.; IPR020846: Major facilitator superfamily domain; NON_CYTOPLASMIC_DOMAIN: Region of a membrane-bound …
g12070	1822.48	-1.63814	0.553576	-2.95919	0.00308447	0.01686	carbonate dehydratase, eukaryotic-type	NA	TMhelix: Region of a membrane-bound protein predicted to be embedded in the membrane.; SIGNAL_PEPTIDE: Signal peptide region; SIGNAL_PEPTIDE_N_REGION: N-terminal region of a signal peptide.; IPR001148: Alpha carbonic anhydrase; SignalP-TM: ; SIGNAL_PEPTIDE_C_REGION: C-terminal region of a signal peptide.; NON_CYTOPLASMIC_DOMAIN: Region of a membrane-bound protein predicted to be outside the membr…
g54174	75.4338	-1.64112	0.331785	-4.94632	7.5628e-07	1.37229e-05	endoplasmic reticulum metallopeptidase 1	NA	PTHR12147: ; CYTOPLASMIC_DOMAIN: Region of a membrane-bound protein predicted to be outside the membrane, in the cytoplasm.; NON_CYTOPLASMIC_DOMAIN: Region of a membrane-bound protein predicted to be outside the membrane, in the extracellular region; TMhelix: Region of a membrane-bound protein predicted to be embedded in the membrane.; PTHR12147:SF6: ; TRANSMEMBRANE: Region of a membrane-bound pr…
g19131	3169.62	-1.64549	0.275252	-5.97813	2.25716e-09	7.94139e-08	chlorophyll a-b binding protein 50, chloroplastic-like	GO:0009765;GO:0016020	SIGNAL_PEPTIDE: Signal peptide region; PTHR21649:SF8: ; IPR022796: Chlorophyll A-B binding protein; SIGNAL_PEPTIDE_C_REGION: C-terminal region of a signal peptide.; IPR023329: Chlorophyll a/b binding protein domain; NON_CYTOPLASMIC_DOMAIN: Region of a membrane-bound protein predicted to be outside the membrane, in the extracellular region; IPR001344: Chlorophyll A-B binding protein, plant; SIGNAL…
g45660	362.403	-1.65099	0.300749	-5.48957	4.02908e-08	1.02875e-06	non-histone chromosomal protein 6	NA	PTHR13711: ; IPR009071: High mobility group box domain; PR00886: High mobility group (HMG1/HMG2) protein signature
g8838	284.165	-1.65111	0.279186	-5.91401	3.33885e-09	1.12963e-07	RING finger protein 32	GO:0004190;GO:0005515;GO:0006508;GO:0008270	SSF56672: ; PTHR14991: ; IPR001841: Zinc finger, RING-type; IPR021109: Aspartic peptidase domain; IPR000048: IQ motif, EF-hand binding site; G3DSA:3.10.10.10: ; SSF57850: ; PTHR14991:SF0: ; IPR013083: Zinc finger, RING/FYVE/PHD-type; Coil: ; IPR001969: Aspartic peptidase, active site
g41115	44.4469	-1.66323	0.389005	-4.2756	1.90626e-05	0.000223911	DNA mismatch repair protein MSH6-like	GO:0005524;GO:0006298;GO:0030983	IPR000432: DNA mismatch repair protein MutS, C-terminal; PTHR11361:SF89: ; PTHR11361: ; Coil:
g11177	3781.91	-1.67136	0.188742	-8.85528	8.34749e-19	1.11707e-16	HAD-superfamily hydrolase, subfamily IA, REG-2-like	GO:0008152;GO:0016787	PTHR12725: ; PTHR12725:SF60: ; IPR011949: HAD-superfamily hydrolase, subfamily IA, REG-2-like; IPR006439: HAD hydrolase, subfamily IA; IPR023214: HAD-like domain
g9148	77.587	-1.67386	0.328948	-5.08852	3.60872e-07	7.04626e-06	calcium-binding protein 39	GO:0005488	IPR013878: Mo25-like; IPR011989: Armadillo-like helical; IPR016024: Armadillo-type fold; Coil:
g42073	22.404	-1.67499	0.503659	-3.32564	0.000882172	0.00601273	chromosome segregation protein SMC	NA	Coil:
g45915	122.227	-1.67592	0.299318	-5.59915	2.15409e-08	5.90228e-07	Signal transduction histidine kinase-related protein, C-terminal	GO:0000155;GO:0000160;GO:0007165;GO:0016310;GO:0016772	PTHR24423: ; IPR005467: Histidine kinase domain; TMhelix: Region of a membrane-bound protein predicted to be embedded in the membrane.; IPR003594: Histidine kinase-like ATPase, C-terminal domain; CYTOPLASMIC_DOMAIN: Region of a membrane-bound protein predicted to be outside the membrane, in the cytoplasm.; IPR011006: CheY-like superfamily; NON_CYTOPLASMIC_DOMAIN: Region of a membrane-bound protei…
g20244	6.64	-1.67719	0.620143	-2.70453	0.00684021	0.0322596	Concanavalin A-like lectin/glucanase domain	GO:0005515	PTHR24413:SF79: ; IPR011333: POZ domain; PTHR24413: ; IPR000210: BTB/POZ domain; G3DSA:3.30.710.10: ; Coil: ; IPR013320: Concanavalin A-like lectin/glucanase domain
g36371	7.55082	-1.67823	0.616622	-2.72165	0.00649576	0.0309763	shell matrix protein	NA	Coil:
g55236	139.915	-1.67876	0.282125	-5.95039	2.67503e-09	9.23811e-08	peptidase M6	GO:0004252;GO:0006508;GO:0008233;GO:0008237	PTHR22935: ; IPR008757: Peptidase M6-like, domain; IPR002884: Proprotein convertase, P; PTHR22935:SF68: ; IPR024079: Metallopeptidase, catalytic domain; Coil: ; IPR008979: Galactose-binding domain-like
g34887	138.234	-1.687	0.297008	-5.67996	1.34726e-08	3.85357e-07	proteophosphoglycan ppg4	NA	CYTOPLASMIC_DOMAIN: Region of a membrane-bound protein predicted to be outside the membrane, in the cytoplasm.; NON_CYTOPLASMIC_DOMAIN: Region of a membrane-bound protein predicted to be outside the membrane, in the extracellular region; TMhelix: Region of a membrane-bound protein predicted to be embedded in the membrane.; TRANSMEMBRANE: Region of a membrane-bound protein predicted to be embedded…
g23789	572.242	-1.69211	0.192001	-8.81302	1.21815e-18	1.57393e-16	UDP-sulfoquinovose synthase, chloroplastic	GO:0003824;GO:0050662	G3DSA:3.40.50.720: ; IPR001509: NAD-dependent epimerase/dehydratase, N-terminal domain; SIGNAL_PEPTIDE: Signal peptide region; SIGNAL_PEPTIDE_N_REGION: N-terminal region of a signal peptide.; SIGNAL_PEPTIDE_C_REGION: C-terminal region of a signal peptide.; PTHR10366:SF337: ; NON_CYTOPLASMIC_DOMAIN: Region of a membrane-bound protein predicted to be outside the membrane, in the extracellular regio…
g27899	1045	-1.69572	0.233657	-7.25731	3.94876e-13	2.55104e-11	lipid phosphate phosphatase delta	NA	CYTOPLASMIC_DOMAIN: Region of a membrane-bound protein predicted to be outside the membrane, in the cytoplasm.; PTHR14969:SF3: ; NON_CYTOPLASMIC_DOMAIN: Region of a membrane-bound protein predicted to be outside the membrane, in the extracellular region; PTHR14969: ; TMhelix: Region of a membrane-bound protein predicted to be embedded in the membrane.; IPR000326: Phosphatidic acid phosphatase typ…
g48352	19.715	-1.69612	0.532591	-3.18465	0.00144928	0.00917306	Glycosyl transferase family 29	GO:0006486;GO:0008373	IPR001675: Glycosyl transferase family 29
g57033	50.3711	-1.69995	0.403129	-4.21689	2.47695e-05	0.000281674	two-component response regulator-like APRR2	NA	NA
g39586	72.0665	-1.70094	0.385119	-4.41667	1.00235e-05	0.000130071	monovalent cation:proton antiporter, putative	GO:0006812;GO:0015299;GO:0016021;GO:0055085	CYTOPLASMIC_DOMAIN: Region of a membrane-bound protein predicted to be outside the membrane, in the cytoplasm.; NON_CYTOPLASMIC_DOMAIN: Region of a membrane-bound protein predicted to be outside the membrane, in the extracellular region; PTHR32468:SF0: ; PTHR32468: ; TMhelix: Region of a membrane-bound protein predicted to be embedded in the membrane.; IPR006153: Cation/H+ exchanger; Coil: ; TRAN…
g30163	488.265	-1.70172	0.249592	-6.81802	9.23019e-12	4.85411e-10	polyribonucleotide nucleotidyltransferase	GO:0000175;GO:0003676;GO:0003723;GO:0004654;GO:0006396;GO:0006402	IPR015847: Exoribonuclease, phosphorolytic domain 2; PTHR11252:SF0: ; IPR015848: Polyribonucleotide nucleotidyltransferase, RNA-binding domain; IPR027408: PNPase/RNase PH domain; IPR004087: K Homology domain; IPR004088: K Homology domain, type 1; IPR001247: Exoribonuclease, phosphorolytic domain 1; IPR020568: Ribosomal protein S5 domain 2-type fold; IPR012162: Polyribonucleotide nucleotidyltransf…
g63073	12416.9	-1.72308	0.20277	-8.49771	1.93372e-17	2.22943e-15	omega-6 fatty acid desaturase, chloroplastic	GO:0006629	CYTOPLASMIC_DOMAIN: Region of a membrane-bound protein predicted to be outside the membrane, in the cytoplasm.; NON_CYTOPLASMIC_DOMAIN: Region of a membrane-bound protein predicted to be outside the membrane, in the extracellular region; TMhelix: Region of a membrane-bound protein predicted to be embedded in the membrane.; PTHR32100: ; IPR005804: Fatty acid desaturase domain; PTHR32100:SF10: ; TR…
g15960	62.2804	-1.78498	0.338671	-5.27055	1.36018e-07	2.97177e-06	V-type proton ATPase subunit E	GO:0015991;GO:0033178;GO:0046961	PTHR12317: ; SSF160527: ; PTHR12317:SF18: ; Coil: ; IPR002842: ATPase, V1/A1 complex, subunit E
g4496	108.298	-1.78594	0.360905	-4.94851	7.4782e-07	1.35858e-05	RWP-RK domain	NA	IPR003035: RWP-RK domain; PTHR32002:
g37763	41.9967	-1.78974	0.418526	-4.27628	1.90042e-05	0.000223576	potassium-transporting ATPase alpha chain 2	NA	IPR004014: Cation-transporting P-type ATPase, N-terminal; CYTOPLASMIC_DOMAIN: Region of a membrane-bound protein predicted to be outside the membrane, in the cytoplasm.; NON_CYTOPLASMIC_DOMAIN: Region of a membrane-bound protein predicted to be outside the membrane, in the extracellular region; TMhelix: Region of a membrane-bound protein predicted to be embedded in the membrane.; SSF81665: ; PTHR…
g41070	19.3937	-1.79212	0.528264	-3.39247	0.00069266	0.00492019	Glutamine-rich protein 2	NA	NON_CYTOPLASMIC_DOMAIN: Region of a membrane-bound protein predicted to be outside the membrane, in the extracellular region; SignalP-noTM: ; SIGNAL_PEPTIDE: Signal peptide region; SIGNAL_PEPTIDE_N_REGION: N-terminal region of a signal peptide.; SIGNAL_PEPTIDE_H_REGION: Hydrophobic region of a signal peptide.; SIGNAL_PEPTIDE_C_REGION: C-terminal region of a signal peptide.
g48498	1707.33	-1.79961	0.249272	-7.21947	5.2191e-13	3.31457e-11	long chain polyunsaturated fatty acid elongation enzyme-like protein	GO:0016021	CYTOPLASMIC_DOMAIN: Region of a membrane-bound protein predicted to be outside the membrane, in the cytoplasm.; PS01188: ELO family signature.; NON_CYTOPLASMIC_DOMAIN: Region of a membrane-bound protein predicted to be outside the membrane, in the extracellular region; IPR002076: ELO family; TMhelix: Region of a membrane-bound protein predicted to be embedded in the membrane.; PTHR11157:SF57: ; T…
g12225	22.72	-1.80775	0.48891	-3.6975	0.00021773	0.00184892	ELMO domain-containing protein 3	GO:0005096	IPR030731: ELMO domain-containing protein 3; IPR006816: ELMO domain; PTHR12771:
g29478	1175.71	-1.81022	0.209079	-8.65807	4.79819e-18	5.8947e-16	probable trans-2-enoyl-CoA reductase, mitochondrial	GO:0008270;GO:0016491;GO:0055114	PTHR11695:SF590: ; G3DSA:3.40.50.720: ; SIGNAL_PEPTIDE: Signal peptide region; IPR013149: Alcohol dehydrogenase, C-terminal; SIGNAL_PEPTIDE_C_REGION: C-terminal region of a signal peptide.; NON_CYTOPLASMIC_DOMAIN: Region of a membrane-bound protein predicted to be outside the membrane, in the extracellular region; IPR011032: GroES-like; IPR020843: Polyketide synthase, enoylreductase domain; IPR01…
g6423	30.8256	-1.82557	0.439943	-4.14956	3.33109e-05	0.000367376	G8 domain	NA	IPR019316: G8 domain
g37664	507.411	-1.84151	0.256125	-7.1899	6.4838e-13	4.00556e-11	zinc transporter 4, chloroplastic-like isoform X2	GO:0005385;GO:0016020;GO:0016021;GO:0030001;GO:0046873;GO:0055085;GO:0071577	TMhelix: Region of a membrane-bound protein predicted to be embedded in the membrane.; PTHR11040:SF44: ; IPR004698: Zinc/iron permease, fungal/plant; PTHR11040: ; CYTOPLASMIC_DOMAIN: Region of a membrane-bound protein predicted to be outside the membrane, in the cytoplasm.; NON_CYTOPLASMIC_DOMAIN: Region of a membrane-bound protein predicted to be outside the membrane, in the extracellular region…
g35000	28801.2	-1.84434	0.188234	-9.79809	1.14735e-22	2.20469e-20	triosephosphate isomerase	NA	NA
g11025	31.2818	-1.84789	0.43282	-4.26942	1.95982e-05	0.000229322	MyTH4 domain	GO:0005856	PTHR22692:SF9: ; PTHR22692: ; IPR000857: MyTH4 domain
g48987	61.6523	-1.84923	0.372228	-4.968	6.76458e-07	1.24221e-05	clusterin-associated protein 1	NA	PTHR21547:SF0: ; Coil: ; IPR019366: Clusterin-associated protein-1
g30794	1881.02	-1.86393	0.190883	-9.76474	1.59521e-22	2.98863e-20	peptidyl-prolyl cis-trans isomerase FKBP16-4, chloroplastic	GO:0006457	PTHR10516:SF323: ; SSF54534: ; G3DSA:3.10.50.40: ; IPR023566: Peptidyl-prolyl cis-trans isomerase, FKBP-type; IPR001179: FKBP-type peptidyl-prolyl cis-trans isomerase domain
g40646	2472	-1.86469	0.208754	-8.9325	4.16507e-19	5.78019e-17	N-alpha-acetyltransferase 40	GO:0008080	PTHR20531: ; IPR000182: GNAT domain; PTHR20531:SF1: ; IPR016181: Acyl-CoA N-acyltransferase
g8806	6219.59	-1.86718	0.225534	-8.27891	1.24306e-16	1.32134e-14	phosphoenolpyruvate carboxylase	GO:0003824;GO:0006099;GO:0008964;GO:0015977	PTHR30523: ; IPR018129: Phosphoenolpyruvate carboxylase, active site; IPR015813: Pyruvate/Phosphoenolpyruvate kinase-like domain; IPR022805: Phosphoenolpyruvate carboxylase, bacterial/plant-type; G3DSA:1.20.1440.90: ; IPR021135: Phosphoenolpyruvate carboxylase
g66762	616.368	-1.87315	0.254919	-7.34805	2.01118e-13	1.37642e-11	pentatricopeptide repeat-containing protein MRL1, chloroplastic isoform X1	GO:0005515	IPR011990: Tetratricopeptide-like helical domain; IPR002885: Pentatricopeptide repeat; PTHR24015:
g1113	503.042	-1.88378	0.413951	-4.55073	5.34608e-06	7.55916e-05	protein NtpR-like isoform X1	GO:0006541;GO:0016787	IPR011697: Peptidase C26; PTHR11922:SF38: ; Coil: ; IPR029062: Class I glutamine amidotransferase-like; PTHR11922:
g4769	225.963	-1.89427	0.244126	-7.75939	8.53417e-15	7.35115e-13	probable rhamnogalacturonate lyase B	NA	TMhelix: Region of a membrane-bound protein predicted to be embedded in the membrane.; SIGNAL_PEPTIDE: Signal peptide region; SIGNAL_PEPTIDE_N_REGION: N-terminal region of a signal peptide.; SIGNAL_PEPTIDE_C_REGION: C-terminal region of a signal peptide.; IPR010325: Rhamnogalacturonate lyase; NON_CYTOPLASMIC_DOMAIN: Region of a membrane-bound protein predicted to be outside the membrane, in the e…
g31001	7.60308	-1.89563	0.615222	-3.08121	0.00206163	0.012227	dynein heavy chain	GO:0003777;GO:0007018	SIGNAL_PEPTIDE: Signal peptide region; PF12775: P-loop containing dynein motor region D3; IPR027417: P-loop containing nucleoside triphosphate hydrolase; SIGNAL_PEPTIDE_C_REGION: C-terminal region of a signal peptide.; NON_CYTOPLASMIC_DOMAIN: Region of a membrane-bound protein predicted to be outside the membrane, in the extracellular region; PTHR10676:SF242: ; IPR026983: Dynein heavy chain; SIGN…
g39353	3982.17	-1.92611	0.178417	-10.7955	3.61413e-27	1.08337e-24	mitochondrial dicarboxylate/tricarboxylate transporter DTC-like	NA	PTHR24089: ; PTHR24089:SF266: ; IPR023395: Mitochondrial carrier domain; IPR018108: Mitochondrial substrate/solute carrier
g50556	50.0996	-1.93032	0.47017	-4.10557	4.0332e-05	0.000433229	Serine/threonine-protein kinase, active site	GO:0004672;GO:0005524;GO:0006468	TMhelix: Region of a membrane-bound protein predicted to be embedded in the membrane.; IPR002290: Serine/threonine/dual specificity protein kinase, catalytic domain; PTHR27000:SF141: ; IPR011009: Protein kinase-like domain; IPR008271: Serine/threonine-protein kinase, active site; CYTOPLASMIC_DOMAIN: Region of a membrane-bound protein predicted to be outside the membrane, in the cytoplasm.; NON_CY…
g18623	5.18852	-1.94522	0.629788	-3.08868	0.00201045	0.0119717	glycosyl transferase family 1, partial	NA	IPR029044: Nucleotide-diphospho-sugar transferases; IPR019290: Glycosyltransferase 2-like, prokaryotic type
g40895	157.338	-1.9458	0.286232	-6.79797	1.06103e-11	5.50269e-10	magnesium transporter MRS2-3-like	NA	CYTOPLASMIC_DOMAIN: Region of a membrane-bound protein predicted to be outside the membrane, in the cytoplasm.; NON_CYTOPLASMIC_DOMAIN: Region of a membrane-bound protein predicted to be outside the membrane, in the extracellular region; TMhelix: Region of a membrane-bound protein predicted to be embedded in the membrane.; PTHR13890: ; Coil: ; PR01217: Proline rich extensin signature; TRANSMEMBRA…
g21831	38.0834	-2.02204	0.420597	-4.80755	1.52789e-06	2.57883e-05	jouberin	GO:0005515	IPR019775: WD40 repeat, conserved site; IPR017986: WD40-repeat-containing domain; IPR015943: WD40/YVTN repeat-like-containing domain; IPR001680: WD40 repeat
g4400	72.4332	-2.04963	0.321994	-6.36542	1.94751e-10	8.53487e-09	tubby-like protein 4	NA	PTHR16517: ; CYTOPLASMIC_DOMAIN: Region of a membrane-bound protein predicted to be outside the membrane, in the cytoplasm.; NON_CYTOPLASMIC_DOMAIN: Region of a membrane-bound protein predicted to be outside the membrane, in the extracellular region; IPR025659: Tubby C-terminal-like domain; TMhelix: Region of a membrane-bound protein predicted to be embedded in the membrane.; PTHR16517:SF27: ; Co…
g18767	479.548	-2.108	0.220681	-9.55225	1.26915e-21	2.21186e-19	peptidyl-prolyl cis-trans isomerase-like	GO:0000413;GO:0003755;GO:0006457	IPR024936: Cyclophilin-type peptidyl-prolyl cis-trans isomerase; IPR002130: Cyclophilin-type peptidyl-prolyl cis-trans isomerase domain
g40382	28.0911	-2.11103	0.49208	-4.29001	1.78668e-05	0.000212699	probable L-ascorbate peroxidase 8, chloroplastic-like	GO:0006979;GO:0020037;GO:0004601;GO:0055114	NA
g4604	784.486	-2.12935	0.210816	-10.1005	5.49585e-24	1.14405e-21	caffeoylshikimate esterase	NA	PTHR11614:SF20: ; IPR000073: Alpha/beta hydrolase fold-1; PTHR11614: ; IPR022742: Serine aminopeptidase, S33
g44350	10.715	-2.27615	0.594326	-3.82981	0.000128242	0.00118065	Dynein heavy chain	GO:0003777;GO:0007018	PTHR10676:SF34: ; IPR013602: Dynein heavy chain, domain-2; TMhelix: Region of a membrane-bound protein predicted to be embedded in the membrane.; IPR013594: Dynein heavy chain, domain-1; Coil: ; IPR026983: Dynein heavy chain
g7974	454.979	-2.32199	0.289607	-8.01774	1.07707e-15	1.04149e-13	Polymorphic membrane protein, partial	NA	IPR003368: Polymorphic outer membrane protein repeat; IPR012334: Pectin lyase fold; CYTOPLASMIC_DOMAIN: Region of a membrane-bound protein predicted to be outside the membrane, in the cytoplasm.; IPR011050: Pectin lyase fold/virulence factor; NON_CYTOPLASMIC_DOMAIN: Region of a membrane-bound protein predicted to be outside the membrane, in the extracellular region; SignalP-noTM: ; PTHR11319: ; T…
g49415	5965.72	-2.42403	0.233299	-10.3903	2.7461e-25	6.43946e-23	aldose 1-epimerase	GO:0003676;GO:0003824;GO:0005975;GO:0016853;GO:0030246	IPR011013: Galactose mutarotase-like domain; IPR008183: Aldose 1-/Glucose-6-phosphate 1-epimerase; SSF56672: ; IPR014718: Glycoside hydrolase-type carbohydrate-binding, subgroup; IPR012337: Ribonuclease H-like domain; PTHR10091:
g41511	177.678	-2.47804	0.355875	-6.96323	3.3255e-12	1.82573e-10	cyclin-dependent kinase-like 2	GO:0004672;GO:0005524;GO:0006468	IPR000719: Protein kinase domain; IPR002290: Serine/threonine/dual specificity protein kinase, catalytic domain; G3DSA:3.30.200.20: ; G3DSA:1.10.510.10: ; PTHR24056:SF111: ; PTHR24056: ; IPR011009: Protein kinase-like domain; IPR008271: Serine/threonine-protein kinase, active site
g20155	13755.4	-2.48929	0.213175	-11.6772	1.66717e-31	8.0605e-29	major chlorophyll binding protein	GO:0009765;GO:0016020	SIGNAL_PEPTIDE: Signal peptide region; IPR022796: Chlorophyll A-B binding protein; SIGNAL_PEPTIDE_C_REGION: C-terminal region of a signal peptide.; IPR023329: Chlorophyll a/b binding protein domain; NON_CYTOPLASMIC_DOMAIN: Region of a membrane-bound protein predicted to be outside the membrane, in the extracellular region; PTHR21649:SF20: ; IPR001344: Chlorophyll A-B binding protein, plant; SIGNA…
g36628	32.1744	-2.87578	0.487498	-5.89906	3.65588e-09	1.20899e-07	transmembrane protease serine 12	GO:0004252;GO:0006508	IPR009003: Peptidase S1, PA clan; PTHR24276: ; IPR001314: Peptidase S1A, chymotrypsin-type; IPR001254: Serine proteases, trypsin domain; G3DSA:2.40.10.10:
g12072	54.8779	-3.00589	0.395325	-7.60358	2.88043e-14	2.30866e-12	Carbonic anhydrase, alpha-class	NA	TMhelix: Region of a membrane-bound protein predicted to be embedded in the membrane.; SIGNAL_PEPTIDE: Signal peptide region; SIGNAL_PEPTIDE_N_REGION: N-terminal region of a signal peptide.; IPR001148: Alpha carbonic anhydrase; SignalP-TM: ; SIGNAL_PEPTIDE_C_REGION: C-terminal region of a signal peptide.; NON_CYTOPLASMIC_DOMAIN: Region of a membrane-bound protein predicted to be outside the membr…
g45185	18749.1	-3.20855	0.29591	-10.843	2.15361e-27	7.01702e-25	phosphoenolpyruvate carboxykinase	GO:0004611;GO:0004612;GO:0005524;GO:0006094;GO:0017076	PTHR30031:SF0: ; SSF53795: ; IPR015994: Phosphoenolpyruvate carboxykinase (ATP), conserved site; IPR001272: Phosphoenolpyruvate carboxykinase, ATP-utilising; IPR013035: Phosphoenolpyruvate carboxykinase, C-terminal; PTHR30031:
g45184	27064.2	-3.35819	0.209585	-16.0231	8.81833e-58	1.65211e-54	phosphoenolpyruvate carboxykinase	NA	NA
g48639	629.579	-3.98316	0.392173	-10.1566	3.09552e-24	6.62794e-22	peptidase	GO:0004252;GO:0006508	IPR001314: Peptidase S1A, chymotrypsin-type; SIGNAL_PEPTIDE: Signal peptide region; SIGNAL_PEPTIDE_N_REGION: N-terminal region of a signal peptide.; SIGNAL_PEPTIDE_C_REGION: C-terminal region of a signal peptide.; IPR009003: Peptidase S1, PA clan; NON_CYTOPLASMIC_DOMAIN: Region of a membrane-bound protein predicted to be outside the membrane, in the extracellular region; SignalP-noTM: ; IPR001254…
g3213	3551.16	-4.20211	0.343584	-12.2302	2.1441e-34	1.1477e-31	carbonic anhydrase 9	NA	TMhelix: Region of a membrane-bound protein predicted to be embedded in the membrane.; SIGNAL_PEPTIDE: Signal peptide region; PS51257: Prokaryotic membrane lipoprotein lipid attachment site profile.; SIGNAL_PEPTIDE_N_REGION: N-terminal region of a signal peptide.; IPR001148: Alpha carbonic anhydrase; SIGNAL_PEPTIDE_C_REGION: C-terminal region of a signal peptide.; NON_CYTOPLASMIC_DOMAIN: Region o…
g3215	741.312	-5.17591	0.3086	-16.7722	3.89644e-63	9.7333e-60	carbonic anhydrase 9	NA	TMhelix: Region of a membrane-bound protein predicted to be embedded in the membrane.; SIGNAL_PEPTIDE: Signal peptide region; SIGNAL_PEPTIDE_N_REGION: N-terminal region of a signal peptide.; IPR001148: Alpha carbonic anhydrase; SIGNAL_PEPTIDE_C_REGION: C-terminal region of a signal peptide.; NON_CYTOPLASMIC_DOMAIN: Region of a membrane-bound protein predicted to be outside the membrane, in the ex…

## Sheet: S2 T48_LH
Gene_ID	mean norm.counts	log2FC	sd	WaldSt	p-val	adj.p	description	GO-labels	protein domains
g45177	1694.3	6.34132	0.341509	18.5685	5.77502e-77	8.95879e-73	phosphoenolpyruvate carboxykinase	GO:0004611;GO:0004612;GO:0005524;GO:0006094;GO:0017076	PTHR30031:SF0: ; IPR008210: Phosphoenolpyruvate carboxykinase, N-terminal; SSF53795: ; IPR015994: Phosphoenolpyruvate carboxykinase (ATP), conserved site; IPR001272: Phosphoenolpyruvate carboxykinase, ATP-utilising; IPR013035: Phosphoenolpyruvate carboxykinase, C-terminal; PTHR30031:
g31559	118.52	5.3994	0.595597	9.06554	1.23992e-19	4.18151e-17	Copine	NA	PTHR10857:SF11: ; PTHR10857: ; IPR010734: Copine
g68530	186.706	5.08542	0.527375	9.6429	5.26807e-22	2.55386e-19	P-loop containing nucleoside triphosphate hydrolase	GO:0005525	IPR006073: GTP binding domain; PTHR32046:SF0: ; IPR027417: P-loop containing nucleoside triphosphate hydrolase; Coil: ; PTHR32046: ; IPR025662: Sigma-54 interaction domain, ATP-binding site 1
g46742	200.259	4.34721	0.424183	10.2484	1.20276e-24	6.91053e-22	dynamin-related protein 4C-like	GO:0003924;GO:0005525	IPR030381: Dynamin-type guanine nucleotide-binding (G) domain; IPR022812: Dynamin superfamily; IPR003130: Dynamin GTPase effector; PTHR11566:SF45: ; IPR027417: P-loop containing nucleoside triphosphate hydrolase; IPR020850: GTPase effector domain; IPR001401: Dynamin, GTPase domain; Coil: ; IPR000375: Dynamin central domain; PF00350: Dynamin family
g36871	107.72	4.2687	0.606575	7.03738	1.95883e-12	2.23436e-10	YALI0F00990p	GO:0004601;GO:0055114	PTHR34599:SF1: ; IPR016119: Bromoperoxidase/chloroperoxidase, C-terminal; PTHR34599: ; IPR000326: Phosphatidic acid phosphatase type 2/haloperoxidase
g41200	1434.31	4.00138	0.402117	9.95079	2.50201e-23	1.3862e-20	auxin efflux carrier component 2	GO:0016021;GO:0055085	NA
g19026	916.725	3.96309	0.338231	11.7171	1.04144e-31	1.15399e-28	peptidyl-prolyl cis-trans isomerase FKBP12	GO:0006457	SSF54534: ; G3DSA:3.10.50.40: ; PTHR10516:SF214: ; IPR023566: Peptidyl-prolyl cis-trans isomerase, FKBP-type; IPR001179: FKBP-type peptidyl-prolyl cis-trans isomerase domain
g31557	182.419	3.83426	0.428114	8.95617	3.36156e-19	1.08641e-16	E3 ubiquitin-protein ligase RGLG2	GO:0005515;GO:0008270	SSF57850: ; IPR013083: Zinc finger, RING/FYVE/PHD-type; PTHR10857:SF11: ; PF13920: Zinc finger, C3HC4 type (RING finger); Coil: ; PTHR10857: ; IPR010734: Copine
g45707	228.374	3.81139	0.363242	10.4927	9.33073e-26	6.89274e-23	UDP-N-acetylglucosamine diphosphorylase 1-like	GO:0008152;GO:0070569	IPR002618: UTP--glucose-1-phosphate uridylyltransferase family; PTHR11952:SF2: ; IPR029044: Nucleotide-diphospho-sugar transferases
g37646	115.35	3.78257	0.583099	6.48701	8.75554e-11	7.11124e-09	Arogenate dehydrogenase 2, chloroplastic	NA	PTHR11811:SF36: ; PTHR11811:
g27945	345.112	3.61495	0.691735	5.22591	1.73298e-07	6.41618e-06	serine/threonine-protein kinase-like protein ACR4	GO:0004672;GO:0005524;GO:0006468	IPR017441: Protein kinase, ATP binding site; PTHR27003: ; G3DSA:3.80.10.10: ; TMhelix: Region of a membrane-bound protein predicted to be embedded in the membrane.; SSF52058: ; IPR002290: Serine/threonine/dual specificity protein kinase, catalytic domain; G3DSA:3.30.200.20: ; IPR001245: Serine-threonine/tyrosine-protein kinase catalytic domain; IPR011009: Protein kinase-like domain; IPR008271: Se…
g50887	215.42	3.44449	0.476063	7.23537	4.64248e-13	5.95196e-11	arginase 1, mitochondrial	GO:0016813;GO:0046872	IPR006035: Ureohydrolase; PTHR11358:SF32: ; IPR020855: Ureohydrolase, manganese-binding site; IPR023696: Ureohydrolase domain; SSF52768:
g36460	1566.27	3.4409	0.493285	6.97548	3.04828e-12	3.45167e-10	glycosyl hydrolase family 88	GO:0003824	PTHR33886: ; IPR012341: Six-hairpin glycosidase; TMhelix: Region of a membrane-bound protein predicted to be embedded in the membrane.; SIGNAL_PEPTIDE: Signal peptide region; IPR010905: Glycosyl hydrolase, family 88; SIGNAL_PEPTIDE_N_REGION: N-terminal region of a signal peptide.; PTHR33886:SF3: ; SIGNAL_PEPTIDE_C_REGION: C-terminal region of a signal peptide.; NON_CYTOPLASMIC_DOMAIN: Region of a…
g31563	2238.6	3.32719	0.256825	12.9551	2.19959e-38	4.8746e-35	1,4-alpha-glucan-branching protein	GO:0003824;GO:0004553;GO:0005975;GO:0043169	IPR014756: Immunoglobulin E-set; IPR004193: Glycoside hydrolase, family 13, N-terminal; IPR017853: Glycoside hydrolase superfamily; IPR015902: Glycoside hydrolase, family 13; IPR006048: Alpha-amylase/branching enzyme, C-terminal all beta; SSF51011: ; IPR006589: Glycosyl hydrolase, family 13, subfamily, catalytic domain; IPR013780: Glycosyl hydrolase, family 13, all-beta; IPR013783: Immunoglobulin…
g33986	701.702	3.32147	0.44668	7.43589	1.03864e-13	1.56431e-11	ATP-binding cassette transporter, subfamily G, member 19, group PDR protein PpABCG19	GO:0005524;GO:0016020;GO:0016887	PF13650: Aspartyl protease; TMhelix: Region of a membrane-bound protein predicted to be embedded in the membrane.; IPR021109: Aspartic peptidase domain; IPR003439: ABC transporter-like; IPR027417: P-loop containing nucleoside triphosphate hydrolase; CYTOPLASMIC_DOMAIN: Region of a membrane-bound protein predicted to be outside the membrane, in the cytoplasm.; IPR003593: AAA+ ATPase domain; NON_CY…
g12533	979.227	3.30354	0.467393	7.06802	1.57155e-12	1.81936e-10	cation/H(+) antiporter 18-like	GO:0006812;GO:0006950;GO:0015299;GO:0016021;GO:0055085	IPR006016: UspA; PTHR32468:SF0: ; TMhelix: Region of a membrane-bound protein predicted to be embedded in the membrane.; CYTOPLASMIC_DOMAIN: Region of a membrane-bound protein predicted to be outside the membrane, in the cytoplasm.; IPR014729: Rossmann-like alpha/beta/alpha sandwich fold; NON_CYTOPLASMIC_DOMAIN: Region of a membrane-bound protein predicted to be outside the membrane, in the extra…
g12518	6171.44	3.23676	0.282351	11.4636	2.00937e-30	1.94821e-27	urea-proton symporter DUR3	GO:0003723;GO:0004000;GO:0005215;GO:0006396;GO:0006810;GO:0015204;GO:0016020;GO:0016021;GO:0055085;GO:0071918	IPR031155: Urea active transporter; CYTOPLASMIC_DOMAIN: Region of a membrane-bound protein predicted to be outside the membrane, in the cytoplasm.; NON_CYTOPLASMIC_DOMAIN: Region of a membrane-bound protein predicted to be outside the membrane, in the extracellular region; IPR002466: Adenosine deaminase/editase; IPR019900: Sodium/solute symporter, subgroup; TMhelix: Region of a membrane-bound pro…
g21134	47.7793	3.23358	0.532637	6.07089	1.272e-09	8.02136e-08	cyclic nucleotide-binding protein	GO:0016020	IPR000595: Cyclic nucleotide-binding domain; CYTOPLASMIC_DOMAIN: Region of a membrane-bound protein predicted to be outside the membrane, in the cytoplasm.; NON_CYTOPLASMIC_DOMAIN: Region of a membrane-bound protein predicted to be outside the membrane, in the extracellular region; TMhelix: Region of a membrane-bound protein predicted to be embedded in the membrane.; PTHR12101:SF17: ; IPR018490: …
g57901	1996.39	3.21013	0.406626	7.89455	2.91371e-15	6.02673e-13	serine carboxypeptidase-like 20	GO:0004185;GO:0006508	NON_CYTOPLASMIC_DOMAIN: Region of a membrane-bound protein predicted to be outside the membrane, in the extracellular region; IPR029058: Alpha/Beta hydrolase fold; IPR001563: Peptidase S10, serine carboxypeptidase; SIGNAL_PEPTIDE: Signal peptide region; IPR018202: Peptidase S10, serine carboxypeptidase, active site; SIGNAL_PEPTIDE_N_REGION: N-terminal region of a signal peptide.; SIGNAL_PEPTIDE_H…
g53486	24.5907	3.20389	0.616511	5.19681	2.02738e-07	7.43517e-06	chaperone DnaK	NA	PTHR19375: ; IPR018181: Heat shock protein 70, conserved site; G3DSA:3.90.640.10: ; G3DSA:3.30.420.40: ; IPR029047: Heat shock protein 70kD, peptide-binding domain; IPR013126: Heat shock protein 70 family; G3DSA:3.30.30.30: ; SSF53067:
g45618	110.928	3.19486	0.589702	5.41775	6.03526e-08	2.5304e-06	neo-calmodulin-like isoform X1	GO:0005509	IPR018247: EF-Hand 1, calcium-binding site; PTHR10891: ; IPR011992: EF-hand domain pair; IPR002048: EF-hand domain; IPR001751: S100/Calbindin-D9k, conserved site; SSF47473:
g40324	13.8627	3.17871	0.691654	4.59581	4.31062e-06	0.000106482	glucan endo-1,3-beta-glucosidase 13	GO:0004553;GO:0005975	SIGNAL_PEPTIDE: Signal peptide region; SIGNAL_PEPTIDE_N_REGION: N-terminal region of a signal peptide.; IPR017853: Glycoside hydrolase superfamily; IPR000490: Glycoside hydrolase, family 17; SIGNAL_PEPTIDE_C_REGION: C-terminal region of a signal peptide.; PTHR32227: ; NON_CYTOPLASMIC_DOMAIN: Region of a membrane-bound protein predicted to be outside the membrane, in the extracellular region; Sign…
g49779	54.758	3.14594	0.472286	6.6611	2.7179e-11	2.42315e-09	expansin-A10-like	GO:0005576;GO:0009664	PTHR31867: ; SIGNAL_PEPTIDE: Signal peptide region; SIGNAL_PEPTIDE_N_REGION: N-terminal region of a signal peptide.; SIGNAL_PEPTIDE_C_REGION: C-terminal region of a signal peptide.; IPR007117: Expansin, cellulose-binding-like domain; IPR009009: RlpA-like double-psi beta-barrel domain; IPR002963: Expansin; NON_CYTOPLASMIC_DOMAIN: Region of a membrane-bound protein predicted to be outside the membr…
g16879	1282.34	3.02827	0.316586	9.5654	1.1177e-21	5.09969e-19	splicing factor, suppressor of white-apricot homolog isoform X1	NA	NA
g29336	93.3069	3.01149	0.601956	5.00284	5.64915e-07	1.75974e-05	multidrug resistance-associated protein 4-like isoform 4	GO:0005524;GO:0006810;GO:0016021;GO:0042626;GO:0055085	CYTOPLASMIC_DOMAIN: Region of a membrane-bound protein predicted to be outside the membrane, in the cytoplasm.; NON_CYTOPLASMIC_DOMAIN: Region of a membrane-bound protein predicted to be outside the membrane, in the extracellular region; TMhelix: Region of a membrane-bound protein predicted to be embedded in the membrane.; PTHR24223: ; IPR011527: ABC transporter type 1, transmembrane domain; TRAN…
g37532	125.019	2.97866	0.54514	5.46403	4.65439e-08	2.02251e-06	transcription factor bHLH30-like	GO:0046983	SignalP-noTM: ; PTHR12565: ; PTHR12565:SF100: ; IPR011598: Myc-type, basic helix-loop-helix (bHLH) domain
g55206	463.813	2.97854	0.371672	8.01389	1.11134e-15	2.39447e-13	MATE efflux family protein 5-like	GO:0006855;GO:0015238;GO:0015297;GO:0016020;GO:0055085	CYTOPLASMIC_DOMAIN: Region of a membrane-bound protein predicted to be outside the membrane, in the cytoplasm.; NON_CYTOPLASMIC_DOMAIN: Region of a membrane-bound protein predicted to be outside the membrane, in the extracellular region; IPR002528: Multi antimicrobial extrusion protein; TMhelix: Region of a membrane-bound protein predicted to be embedded in the membrane.; PTHR11206: ; TRANSMEMBRA…
g46674	434.362	2.96334	0.418977	7.07278	1.51856e-12	1.78466e-10	branched-chain amino acid aminotransferase	GO:0003824;GO:0004084;GO:0008152;GO:0009081	IPR001544: Aminotransferase class IV; IPR018300: Aminotransferase, class IV, conserved site; G3DSA:3.30.470.10: ; PTHR11825:SF44: ; IPR005786: Branched-chain amino acid aminotransferase II; G3DSA:3.20.10.10:
g36910	1025.3	2.94027	0.286084	10.2776	8.88736e-25	5.51478e-22	phosphoenolpyruvate carboxykinase	GO:0004611;GO:0004612;GO:0005524;GO:0006094;GO:0017076	PTHR30031:SF0: ; IPR008210: Phosphoenolpyruvate carboxykinase, N-terminal; SSF53795: ; IPR015994: Phosphoenolpyruvate carboxykinase (ATP), conserved site; IPR001272: Phosphoenolpyruvate carboxykinase, ATP-utilising; IPR013035: Phosphoenolpyruvate carboxykinase, C-terminal; PTHR30031:
g19522	63.0627	2.81852	0.435452	6.47263	9.63117e-11	7.74136e-09	ABC transporter A family member 7-like	GO:0005215;GO:0005524;GO:0006810;GO:0016021;GO:0016887	PTHR19229:SF127: ; TMhelix: Region of a membrane-bound protein predicted to be embedded in the membrane.; IPR003439: ABC transporter-like; IPR027417: P-loop containing nucleoside triphosphate hydrolase; CYTOPLASMIC_DOMAIN: Region of a membrane-bound protein predicted to be outside the membrane, in the cytoplasm.; IPR003593: AAA+ ATPase domain; NON_CYTOPLASMIC_DOMAIN: Region of a membrane-bound pr…
g8841	434.782	2.8094	0.30052	9.34849	8.89099e-21	3.53656e-18	putative calcium-transporting ATPase 11, plasma membrane-type	GO:0000166	IPR023298: P-type ATPase, transmembrane domain; TMhelix: Region of a membrane-bound protein predicted to be embedded in the membrane.; IPR023299: P-type ATPase, cytoplasmic domain N; PTHR24093: ; PTHR24093:SF254: ; IPR023214: HAD-like domain; CYTOPLASMIC_DOMAIN: Region of a membrane-bound protein predicted to be outside the membrane, in the cytoplasm.; NON_CYTOPLASMIC_DOMAIN: Region of a membrane…
g12519	555.553	2.78552	0.375077	7.42653	1.1148e-13	1.64704e-11	urea-proton symporter DUR3	NA	CYTOPLASMIC_DOMAIN: Region of a membrane-bound protein predicted to be outside the membrane, in the cytoplasm.; NON_CYTOPLASMIC_DOMAIN: Region of a membrane-bound protein predicted to be outside the membrane, in the extracellular region; TMhelix: Region of a membrane-bound protein predicted to be embedded in the membrane.; TRANSMEMBRANE: Region of a membrane-bound protein predicted to be embedded…
g33988	65.8338	2.74954	0.452901	6.07097	1.27143e-09	8.02136e-08	ABC transporter G family protein	GO:0016020	CYTOPLASMIC_DOMAIN: Region of a membrane-bound protein predicted to be outside the membrane, in the cytoplasm.; NON_CYTOPLASMIC_DOMAIN: Region of a membrane-bound protein predicted to be outside the membrane, in the extracellular region; TMhelix: Region of a membrane-bound protein predicted to be embedded in the membrane.; PTHR19241:SF62: ; TRANSMEMBRANE: Region of a membrane-bound protein predic…
g19815	113.61	2.73382	0.373746	7.31465	2.58054e-13	3.57428e-11	MATE efflux family protein 5-like	GO:0006855;GO:0015238;GO:0015297;GO:0016020;GO:0055085	CYTOPLASMIC_DOMAIN: Region of a membrane-bound protein predicted to be outside the membrane, in the cytoplasm.; NON_CYTOPLASMIC_DOMAIN: Region of a membrane-bound protein predicted to be outside the membrane, in the extracellular region; IPR002528: Multi antimicrobial extrusion protein; TMhelix: Region of a membrane-bound protein predicted to be embedded in the membrane.; PTHR11206: ; TRANSMEMBRA…
g45709	29.9927	2.72895	0.548918	4.97151	6.6435e-07	2.03275e-05	UDP-N-acetylglucosamine pyrophosphorylase	NA	IPR029044: Nucleotide-diphospho-sugar transferases
g12412	779.067	2.68847	0.444044	6.05452	1.40834e-09	8.73905e-08	cytochrome P450 76A2-like	GO:0005506;GO:0016705;GO:0020037;GO:0055114	CYTOPLASMIC_DOMAIN: Region of a membrane-bound protein predicted to be outside the membrane, in the cytoplasm.; PTHR24298: ; NON_CYTOPLASMIC_DOMAIN: Region of a membrane-bound protein predicted to be outside the membrane, in the extracellular region; IPR001128: Cytochrome P450; Coil: ; IPR017972: Cytochrome P450, conserved site; IPR002401: Cytochrome P450, E-class, group I; TRANSMEMBRANE: Region …
g502	18.5126	2.63904	0.624207	4.22783	2.35952e-05	0.000458688	IPP transferase	GO:0003676;GO:0015074	SSF56672: ; PTHR24559: ; IPR001584: Integrase, catalytic core; G3DSA:2.40.50.40: ; IPR016197: Chromo domain-like; IPR012337: Ribonuclease H-like domain; Coil: ; PTHR24559:SF208:
g3955	1581.5	2.63666	0.311555	8.46292	2.60767e-17	6.8564e-15	Universal stress protein A-like protein	GO:0006950	IPR014729: Rossmann-like alpha/beta/alpha sandwich fold; IPR006016: UspA; SSF52402: ; PTHR31964:SF28: ; PTHR31964: ; IPR006015: Universal stress protein A
g34875	13.6144	2.59136	0.696401	3.72107	0.000198383	0.00281309	Kazal domain	GO:0005515	CYTOPLASMIC_DOMAIN: Region of a membrane-bound protein predicted to be outside the membrane, in the cytoplasm.; NON_CYTOPLASMIC_DOMAIN: Region of a membrane-bound protein predicted to be outside the membrane, in the extracellular region; G3DSA:3.30.60.30: ; IPR002350: Kazal domain; TMhelix: Region of a membrane-bound protein predicted to be embedded in the membrane.; SignalP-noTM: ; SSF100895: ; …
g22349	50.0524	2.56204	0.510019	5.02343	5.07572e-07	1.61022e-05	E3 ubiquitin-protein ligase KEG	GO:0004672;GO:0005524;GO:0006468	PTHR22967:SF69: ; TMhelix: Region of a membrane-bound protein predicted to be embedded in the membrane.; IPR002290: Serine/threonine/dual specificity protein kinase, catalytic domain; IPR011009: Protein kinase-like domain; CYTOPLASMIC_DOMAIN: Region of a membrane-bound protein predicted to be outside the membrane, in the cytoplasm.; NON_CYTOPLASMIC_DOMAIN: Region of a membrane-bound protein predi…
g76811	6794.73	2.52661	0.297146	8.50291	1.849e-17	5.12206e-15	lipoxygenase 2.3, chloroplastic-like	GO:0005515;GO:0016702;GO:0046872;GO:0055114	IPR020833: Lipoxygenase, iron binding site; SIGNAL_PEPTIDE: Signal peptide region; G3DSA:1.20.245.10: ; IPR013819: Lipoxygenase, C-terminal; SIGNAL_PEPTIDE_C_REGION: C-terminal region of a signal peptide.; G3DSA:4.10.375.10: ; IPR001024: PLAT/LH2 domain; IPR027433: Lipoxygenase, domain 3; NON_CYTOPLASMIC_DOMAIN: Region of a membrane-bound protein predicted to be outside the membrane, in the extra…
g29334	532.19	2.49999	0.451844	5.53286	3.15059e-08	1.43329e-06	ABC transporter C family member 11-like isoform X2, HLA3 homolog	GO:0005524;GO:0006810;GO:0016021;GO:0016887;GO:0042626;GO:0055085	TMhelix: Region of a membrane-bound protein predicted to be embedded in the membrane.; IPR003439: ABC transporter-like; IPR027417: P-loop containing nucleoside triphosphate hydrolase; G3DSA:1.20.1560.10: ; CYTOPLASMIC_DOMAIN: Region of a membrane-bound protein predicted to be outside the membrane, in the cytoplasm.; NON_CYTOPLASMIC_DOMAIN: Region of a membrane-bound protein predicted to be outsid…
g36742	964.247	2.47973	0.280786	8.8314	1.03377e-18	3.27283e-16	cytidine deaminase	NA	NA
g50609	87.9576	2.45585	0.463176	5.30219	1.14423e-07	4.4938e-06	serine/threonine protein kinase	GO:0004672;GO:0005524;GO:0006468	TMhelix: Region of a membrane-bound protein predicted to be embedded in the membrane.; G3DSA:3.30.200.20: ; PTHR24362:SF160: ; PTHR24362: ; IPR011009: Protein kinase-like domain; CYTOPLASMIC_DOMAIN: Region of a membrane-bound protein predicted to be outside the membrane, in the cytoplasm.; NON_CYTOPLASMIC_DOMAIN: Region of a membrane-bound protein predicted to be outside the membrane, in the extr…
g46741	56.5604	2.45209	0.511022	4.79841	1.59932e-06	4.55234e-05	lactosylceramide 4-alpha-galactosyltransferase	NA	SIGNAL_PEPTIDE: Signal peptide region; IPR007577: Glycosyltransferase, DXD sugar-binding motif; SIGNAL_PEPTIDE_C_REGION: C-terminal region of a signal peptide.; NON_CYTOPLASMIC_DOMAIN: Region of a membrane-bound protein predicted to be outside the membrane, in the extracellular region; SignalP-noTM: ; IPR007652: Alpha 1,4-glycosyltransferase domain; IPR029044: Nucleotide-diphospho-sugar transfera…
g31808	50.2822	2.44498	0.569184	4.29558	1.74236e-05	0.000353322	Hypothetical leucine rich repeat calmodulin binding protein	GO:0005515	IPR001810: F-box domain; G3DSA:3.80.10.10: ; SSF52047: ; IPR006553: Leucine-rich repeat, cysteine-containing subtype; PTHR24006:
g2725	6038.43	2.44005	0.648685	3.76153	0.000168879	0.00246223	secreted protein	NA	SIGNAL_PEPTIDE: Signal peptide region; SIGNAL_PEPTIDE_N_REGION: N-terminal region of a signal peptide.; SIGNAL_PEPTIDE_C_REGION: C-terminal region of a signal peptide.; IPR025649: Protein of unknown function DUF4360; NON_CYTOPLASMIC_DOMAIN: Region of a membrane-bound protein predicted to be outside the membrane, in the extracellular region; SignalP-noTM: ; PTHR38847: ; SIGNAL_PEPTIDE_H_REGION: Hy…
g27939	1621.15	2.43686	0.424467	5.741	9.41203e-09	4.80292e-07	putative oxidoreductase	GO:0016491	G3DSA:3.40.50.720: ; SIGNAL_PEPTIDE: Signal peptide region; SSF55347: ; SIGNAL_PEPTIDE_C_REGION: C-terminal region of a signal peptide.; IPR000683: Oxidoreductase, N-terminal; NON_CYTOPLASMIC_DOMAIN: Region of a membrane-bound protein predicted to be outside the membrane, in the extracellular region; G3DSA:3.30.360.10: ; IPR016040: NAD(P)-binding domain; PTHR22604: ; SIGNAL_PEPTIDE_H_REGION: Hydr…
g50066	19.0751	2.43554	0.702251	3.46818	0.000523992	0.00622888	Pectin lyase fold/virulence factor	NA	CYTOPLASMIC_DOMAIN: Region of a membrane-bound protein predicted to be outside the membrane, in the cytoplasm.; NON_CYTOPLASMIC_DOMAIN: Region of a membrane-bound protein predicted to be outside the membrane, in the extracellular region; IPR011050: Pectin lyase fold/virulence factor; TMhelix: Region of a membrane-bound protein predicted to be embedded in the membrane.; PS51257: Prokaryotic membra…
g34386	2161.71	2.38769	0.349738	6.82708	8.66594e-12	8.56272e-10	probable receptor-like protein kinase At1g49730	GO:0004672;GO:0005515;GO:0005524;GO:0006468	IPR002290: Serine/threonine/dual specificity protein kinase, catalytic domain; G3DSA:3.30.200.20: ; IPR001245: Serine-threonine/tyrosine-protein kinase catalytic domain; IPR011009: Protein kinase-like domain; IPR008271: Serine/threonine-protein kinase, active site; PTHR27000: ; IPR000719: Protein kinase domain; IPR015943: WD40/YVTN repeat-like-containing domain; G3DSA:1.10.510.10: ; Coil: ; IPR01…
g16017	1704.89	2.37748	0.31889	7.4555	8.95274e-14	1.37509e-11	ubiquinol oxidase 4, chloroplastic/chromoplastic	GO:0009916;GO:0055114	CYTOPLASMIC_DOMAIN: Region of a membrane-bound protein predicted to be outside the membrane, in the cytoplasm.; NON_CYTOPLASMIC_DOMAIN: Region of a membrane-bound protein predicted to be outside the membrane, in the extracellular region; PTHR31803:SF10: ; IPR002680: Alternative oxidase; Coil: ; PTHR31803: ; TRANSMEMBRANE: Region of a membrane-bound protein predicted to be embedded in the membrane.
g12854	835.652	2.35894	0.254248	9.27812	1.72494e-20	6.68977e-18	probable LRR receptor-like serine/threonine-protein kinase At4g26540	GO:0004672;GO:0005515;GO:0005524;GO:0006468	TMhelix: Region of a membrane-bound protein predicted to be embedded in the membrane.; IPR002290: Serine/threonine/dual specificity protein kinase, catalytic domain; G3DSA:3.30.200.20: ; IPR001245: Serine-threonine/tyrosine-protein kinase catalytic domain; IPR011009: Protein kinase-like domain; IPR008271: Serine/threonine-protein kinase, active site; CYTOPLASMIC_DOMAIN: Region of a membrane-bound…
g27759	11.2404	2.35717	0.715072	3.29641	0.000979273	0.010398	Zinc finger, CCHC-type	GO:0003676;GO:0008270	PF13650: Aspartyl protease; SSF56672: ; G3DSA:3.10.10.10: ; IPR021109: Aspartic peptidase domain; IPR001878: Zinc finger, CCHC-type; Coil:
g50020	13.2625	2.34251	0.709129	3.30336	0.000955323	0.0101925	probable rhamnogalacturonate lyase B	GO:0003824;GO:0005975;GO:0030246	TMhelix: Region of a membrane-bound protein predicted to be embedded in the membrane.; SIGNAL_PEPTIDE: Signal peptide region; IPR013784: Carbohydrate-binding-like fold; SIGNAL_PEPTIDE_N_REGION: N-terminal region of a signal peptide.; IPR029413: Rhamnogalacturonan lyase, domain II; SIGNAL_PEPTIDE_C_REGION: C-terminal region of a signal peptide.; IPR010325: Rhamnogalacturonate lyase; IPR011013: Gal…
g24290	1231.64	2.3385	0.275644	8.48378	2.1799e-17	5.83047e-15	B12D protein	NA	TMhelix: Region of a membrane-bound protein predicted to be embedded in the membrane.; SIGNAL_PEPTIDE: Signal peptide region; SIGNAL_PEPTIDE_N_REGION: N-terminal region of a signal peptide.; SIGNAL_PEPTIDE_C_REGION: C-terminal region of a signal peptide.; NON_CYTOPLASMIC_DOMAIN: Region of a membrane-bound protein predicted to be outside the membrane, in the extracellular region; IPR010530: NADH-u…
g19242	17.7853	2.28885	0.693666	3.29964	0.000968096	0.0103075	Major intrinsic protein, conserved site	GO:0005215;GO:0006810;GO:0016020	IPR023271: Aquaporin-like; CYTOPLASMIC_DOMAIN: Region of a membrane-bound protein predicted to be outside the membrane, in the cytoplasm.; NON_CYTOPLASMIC_DOMAIN: Region of a membrane-bound protein predicted to be outside the membrane, in the extracellular region; TMhelix: Region of a membrane-bound protein predicted to be embedded in the membrane.; IPR022357: Major intrinsic protein, conserved s…
g34385	42.7932	2.28578	0.505125	4.52517	6.03475e-06	0.000141629	putative nuclease HARBI1	NA	NA
g1064	13.7008	2.27799	0.71593	3.18187	0.00146328	0.0144217	exopolyphosphatase	NA	PTHR30005: ; G3DSA:3.30.420.150: ; IPR003695: Ppx/GppA phosphatase; G3DSA:3.30.420.40: ; PTHR30005:SF1: ; SSF53067:
g34506	640.653	2.26896	0.326	6.95999	3.40307e-12	3.71774e-10	lipoxygenase	GO:0005515;GO:0016702;GO:0046872;GO:0055114	SIGNAL_PEPTIDE: Signal peptide region; G3DSA:1.20.245.10: ; SIGNAL_PEPTIDE_N_REGION: N-terminal region of a signal peptide.; IPR013819: Lipoxygenase, C-terminal; SIGNAL_PEPTIDE_C_REGION: C-terminal region of a signal peptide.; IPR001024: PLAT/LH2 domain; IPR027433: Lipoxygenase, domain 3; NON_CYTOPLASMIC_DOMAIN: Region of a membrane-bound protein predicted to be outside the membrane, in the extra…
g48050	225.481	2.25326	0.305212	7.38261	1.55218e-13	2.25037e-11	copper amine oxidase 1-like	GO:0005507;GO:0008131;GO:0009308;GO:0048038;GO:0055114	IPR016182: Copper amine oxidase, N-terminal; IPR015800: Copper amine oxidase, N2-terminal; G3DSA:3.10.450.40: ; PTHR10638:SF34: ; IPR000269: Copper amine oxidase
g21190	15.3002	2.25308	0.621482	3.62534	0.000288581	0.0038375	chaperone DnaK	NA	PTHR19375: ; IPR018181: Heat shock protein 70, conserved site; SSF53067: ; G3DSA:3.30.420.40: ; G3DSA:3.90.640.10: ; Coil: ; IPR013126: Heat shock protein 70 family; IPR029047: Heat shock protein 70kD, peptide-binding domain; G3DSA:3.30.30.30:
g48604	136.545	2.24625	0.71579	3.13815	0.00170019	0.0162009	putative pectate lyase 21	NA	IPR011050: Pectin lyase fold/virulence factor; IPR002022: Pectate lyase/Amb allergen; PTHR31683:SF6: ; PTHR31683: ; IPR012334: Pectin lyase fold
g45721	1054.94	2.24356	0.273352	8.20757	2.25702e-16	5.30502e-14	alpha-amylase-like	GO:0003824;GO:0004556;GO:0005509;GO:0005975;GO:0043169	SIGNAL_PEPTIDE: Signal peptide region; SIGNAL_PEPTIDE_N_REGION: N-terminal region of a signal peptide.; IPR017853: Glycoside hydrolase superfamily; IPR015902: Glycoside hydrolase, family 13; SIGNAL_PEPTIDE_C_REGION: C-terminal region of a signal peptide.; SSF51011: ; IPR006589: Glycosyl hydrolase, family 13, subfamily, catalytic domain; NON_CYTOPLASMIC_DOMAIN: Region of a membrane-bound protein p…
g41182	475.976	2.23739	0.284202	7.87255	3.47489e-15	6.82354e-13	beta-amylase 3, chloroplastic	GO:0000272;GO:0005975;GO:0016161	IPR001554: Glycoside hydrolase, family 14; Coil: ; IPR017853: Glycoside hydrolase superfamily; PTHR31352: ; IPR013781: Glycoside hydrolase, catalytic domain
g46451	682.996	2.23633	0.507372	4.40766	1.04493e-05	0.00022831	ribonuclease 2	GO:0003723;GO:0033897	IPR001568: Ribonuclease T2-like; IPR018188: Ribonuclease T2, active site
g3150	1400.91	2.22618	0.234616	9.48861	2.34141e-21	1.03778e-18	Hemimethylated DNA-binding domain	GO:0003677	IPR011722: Hemimethylated DNA-binding domain; PTHR31350:
g18711	4310.98	2.21627	0.309809	7.15368	8.44816e-13	1.04013e-10	glutamate synthase 1	GO:0003824;GO:0005506;GO:0006537;GO:0006807;GO:0008152;GO:0010181;GO:0015930;GO:0016040;GO:0016491;GO:0016638;GO:0016639;GO:0045181;GO:0050660;GO:0051536;GO:0055114	PTHR11938: ; IPR013785: Aldolase-type TIM barrel; IPR006005: Glutamate synthase, NADH/NADPH, small subunit 1; IPR028261: Dihydroprymidine dehydrogenase domain II; IPR029055: Nucleophile aminohydrolases, N-terminal; IPR006982: Glutamate synthase, central-N; IPR002932: Glutamate synthase domain; IPR017932: Glutamine amidotransferase type 2 domain; G3DSA:3.40.50.720: ; PR00419: Adrenodoxin reductase…
g3760	1915.85	2.21095	0.355495	6.21935	4.99217e-10	3.44194e-08	malate dehydrogenase	GO:0003824;GO:0005975;GO:0006108;GO:0016491;GO:0016615;GO:0016616;GO:0019752;GO:0030060;GO:0055114	G3DSA:3.40.50.720: ; IPR010945: Malate dehydrogenase, type 2; IPR022383: Lactate/malate dehydrogenase, C-terminal; IPR016040: NAD(P)-binding domain; IPR011274: Malate dehydrogenase, NAD-dependent, cytosolic; IPR001557: L-lactate/malate dehydrogenase; IPR001236: Lactate/malate dehydrogenase, N-terminal; IPR001252: Malate dehydrogenase, active site
g55044	67.6175	2.20626	0.463928	4.7556	1.97855e-06	5.4045e-05	ARIADNE family protein	GO:0004842;GO:0016567	IPR031127: E3 ubiquitin ligase RBR family; IPR017907: Zinc finger, RING-type, conserved site; SSF57850: ; IPR002867: IBR domain; IPR013083: Zinc finger, RING/FYVE/PHD-type; Coil:
g16940	1599.65	2.2023	0.275556	7.9922	1.32549e-15	2.81676e-13	methyltryptophan oxidase	GO:0016491;GO:0055114	PTHR10961:SF7: ; IPR006076: FAD dependent oxidoreductase; PTHR10961: ; Coil: ; SSF54373: ; IPR023753: FAD/NAD(P)-binding domain; G3DSA:3.30.9.10:
g48606	598.415	2.17016	0.715437	3.03333	0.00241871	0.0216887	probable pectate lyase 4	NA	IPR011050: Pectin lyase fold/virulence factor; IPR002022: Pectate lyase/Amb allergen; PTHR31683:SF6: ; PTHR31683: ; IPR012334: Pectin lyase fold
g37972	615.541	2.16858	0.363401	5.96745	2.40995e-09	1.3898e-07	Pectin lyase fold/virulence factor	NA	TMhelix: Region of a membrane-bound protein predicted to be embedded in the membrane.; SIGNAL_PEPTIDE: Signal peptide region; SIGNAL_PEPTIDE_N_REGION: N-terminal region of a signal peptide.; SIGNAL_PEPTIDE_C_REGION: C-terminal region of a signal peptide.; IPR012334: Pectin lyase fold; IPR011050: Pectin lyase fold/virulence factor; NON_CYTOPLASMIC_DOMAIN: Region of a membrane-bound protein predict…
g25837	115.507	2.14005	0.38094	5.61782	1.93385e-08	9.25921e-07	Hypothetical leucine rich repeat calmodulin binding protein	GO:0005515	IPR001810: F-box domain; G3DSA:3.80.10.10: ; SSF52047: ; IPR006553: Leucine-rich repeat, cysteine-containing subtype; PTHR24006:
g3306	5388.55	2.13462	0.247255	8.63325	5.9631e-18	1.74539e-15	NAD-dependent malic enzyme 62 kDa isoform, mitochondrial	GO:0004470;GO:0004471;GO:0006108;GO:0051287;GO:0055114	G3DSA:3.40.50.720: ; IPR015884: Malic enzyme, conserved site; IPR012301: Malic enzyme, N-terminal domain; IPR001891: Malic oxidoreductase; PTHR23406: ; SSF53223: ; IPR016040: NAD(P)-binding domain; PTHR23406:SF32:
g55042	154.397	2.12767	0.341093	6.23781	4.43737e-10	3.10076e-08	E3 ubiquitin-protein ligase RNF19B	GO:0004842;GO:0016567	IPR031127: E3 ubiquitin ligase RBR family; IPR017907: Zinc finger, RING-type, conserved site; SSF57850: ; IPR013083: Zinc finger, RING/FYVE/PHD-type; Coil:
g51568	5.98946	2.12023	0.715903	2.96162	0.00306026	0.0259988	coiled-coil domain-containing protein 11	NA	NON_CYTOPLASMIC_DOMAIN: Region of a membrane-bound protein predicted to be outside the membrane, in the extracellular region; SignalP-noTM: ; SIGNAL_PEPTIDE: Signal peptide region; SIGNAL_PEPTIDE_N_REGION: N-terminal region of a signal peptide.; Coil: ; SIGNAL_PEPTIDE_H_REGION: Hydrophobic region of a signal peptide.; SIGNAL_PEPTIDE_C_REGION: C-terminal region of a signal peptide.
g26277	374.541	2.10648	0.321319	6.55573	5.53704e-11	4.66827e-09	Glycosyltransferase AER61, uncharacterised	GO:0016757	CYTOPLASMIC_DOMAIN: Region of a membrane-bound protein predicted to be outside the membrane, in the cytoplasm.; NON_CYTOPLASMIC_DOMAIN: Region of a membrane-bound protein predicted to be outside the membrane, in the extracellular region; TMhelix: Region of a membrane-bound protein predicted to be embedded in the membrane.; IPR007657: Glycosyltransferase AER61, uncharacterised; TRANSMEMBRANE: Regi…
g6375	1887.08	2.09038	0.389729	5.36369	8.15406e-08	3.3464e-06	metacaspase-1A	GO:0004197;GO:0006508	IPR029030: Caspase-like domain; PTHR31810:SF6: ; IPR011600: Peptidase C14, caspase domain; PTHR31810:
g4482	487.062	2.08497	0.272237	7.65863	1.87922e-14	3.23914e-12	citrate synthase, glyoxysomal	GO:0006099;GO:0046912	IPR016142: Citrate synthase-like, large alpha subdomain; CYTOPLASMIC_DOMAIN: Region of a membrane-bound protein predicted to be outside the membrane, in the cytoplasm.; NON_CYTOPLASMIC_DOMAIN: Region of a membrane-bound protein predicted to be outside the membrane, in the extracellular region; PTHR11739:SF4: ; IPR019810: Citrate synthase active site; IPR002020: Citrate synthase; IPR016143: Citrat…
g31565	261.297	2.06885	0.379652	5.44933	5.0559e-08	2.18346e-06	Ubiquitin-related domain	GO:0005515	G3DSA:3.10.20.90: ; IPR029071: Ubiquitin-related domain; IPR000626: Ubiquitin domain; Coil:
g26389	23.717	2.06723	0.608397	3.39782	0.000679241	0.00774612	Skt5p	GO:0005515	PTHR11102: ; IPR011990: Tetratricopeptide-like helical domain; SSF81901: ; IPR006597: Sel1-like repeat
g18720	1763.25	2.04098	0.3059	6.67205	2.52259e-11	2.28847e-09	ozone-responsive stress related protein	GO:0004129	CYTOPLASMIC_DOMAIN: Region of a membrane-bound protein predicted to be outside the membrane, in the cytoplasm.; NON_CYTOPLASMIC_DOMAIN: Region of a membrane-bound protein predicted to be outside the membrane, in the extracellular region; PTHR34267: ; PTHR34267:SF1: ; IPR009515: Protein of unknown function DUF1138; TRANSMEMBRANE: Region of a membrane-bound protein predicted to be embedded in the m…
g40153	374.125	2.03323	0.355422	5.72061	1.06143e-08	5.39867e-07	Pectin lyase fold/virulence factor	NA	TMhelix: Region of a membrane-bound protein predicted to be embedded in the membrane.; SIGNAL_PEPTIDE: Signal peptide region; SIGNAL_PEPTIDE_N_REGION: N-terminal region of a signal peptide.; SIGNAL_PEPTIDE_C_REGION: C-terminal region of a signal peptide.; IPR012334: Pectin lyase fold; IPR011050: Pectin lyase fold/virulence factor; NON_CYTOPLASMIC_DOMAIN: Region of a membrane-bound protein predict…
g23891	23.1505	2.02972	0.563533	3.60177	0.000316057	0.0041271	LRR receptor-like serine/threonine-protein kinase HSL2	GO:0004672;GO:0005524;GO:0006468	IPR017441: Protein kinase, ATP binding site; PTHR27003: ; TMhelix: Region of a membrane-bound protein predicted to be embedded in the membrane.; IPR002290: Serine/threonine/dual specificity protein kinase, catalytic domain; G3DSA:3.30.200.20: ; IPR013320: Concanavalin A-like lectin/glucanase domain; IPR011009: Protein kinase-like domain; IPR008271: Serine/threonine-protein kinase, active site; CY…
g20008	3636.34	2.02685	0.324378	6.24842	4.14629e-10	2.92839e-08	CBS domain	NA	PTHR11911:SF109: ; G3DSA:3.10.580.10: ; SSF54631: ; IPR000644: CBS domain; PTHR11911:
g35019	1578.57	2.00471	0.39332	5.09689	3.45281e-07	1.16442e-05	GPR1/FUN34/yaaH	GO:0016021	CYTOPLASMIC_DOMAIN: Region of a membrane-bound protein predicted to be outside the membrane, in the cytoplasm.; NON_CYTOPLASMIC_DOMAIN: Region of a membrane-bound protein predicted to be outside the membrane, in the extracellular region; TMhelix: Region of a membrane-bound protein predicted to be embedded in the membrane.; PTHR31123: ; TRANSMEMBRANE: Region of a membrane-bound protein predicted t…
g39974	441.724	1.99786	0.692612	2.88453	0.00391996	0.0317434	D-xylose-proton symporter-like 3, chloroplastic	GO:0005215;GO:0016020;GO:0016021;GO:0022857;GO:0022891;GO:0055085	IPR005829: Sugar transporter, conserved site; TMhelix: Region of a membrane-bound protein predicted to be embedded in the membrane.; IPR005828: Major facilitator, sugar transporter-like; IPR003663: Sugar/inositol transporter; PTHR23500: ; CYTOPLASMIC_DOMAIN: Region of a membrane-bound protein predicted to be outside the membrane, in the cytoplasm.; IPR020846: Major facilitator superfamily domain;…
g12210	18513.7	1.99216	0.408639	4.8751	1.08753e-06	3.20131e-05	3Fe-4S ferredoxin	GO:0005506;GO:0009055	PTHR24078: ; G3DSA:3.30.70.20: ; IPR001623: DnaJ domain; Coil: ; SSF54862: ; PF13370: 4Fe-4S single cluster domain of Ferredoxin I; IPR001080: 3Fe-4S ferredoxin
g32043	3627.35	1.98796	0.267895	7.42067	1.16527e-13	1.70536e-11	fructose-bisphosphate aldolase cytoplasmic isozyme	GO:0003824;GO:0004332;GO:0006096	IPR013785: Aldolase-type TIM barrel; SSF51569: ; IPR029768: Fructose-bisphosphate aldolase class-I active site; IPR000741: Fructose-bisphosphate aldolase, class-I; PTHR11627:
g19238	6.94974	1.97617	0.711182	2.77871	0.00545746	0.0414294	Major intrinsic protein, conserved site	GO:0005215;GO:0006810;GO:0016020	IPR023271: Aquaporin-like; CYTOPLASMIC_DOMAIN: Region of a membrane-bound protein predicted to be outside the membrane, in the cytoplasm.; NON_CYTOPLASMIC_DOMAIN: Region of a membrane-bound protein predicted to be outside the membrane, in the extracellular region; TMhelix: Region of a membrane-bound protein predicted to be embedded in the membrane.; IPR022357: Major intrinsic protein, conserved s…
g46723	251.613	1.97105	0.508835	3.87366	0.000107212	0.00168339	Fe-Fe hydrogenase maturation protein	GO:0003824	PTHR22976:SF2: ; IPR010722: Biotin and thiamin synthesis-associated domain; SSF102114: ; PTHR22976: ; IPR024007: [FeFe]-hydrogenase maturation HydG, radical SAM; IPR013785: Aldolase-type TIM barrel
g17556	1428.49	1.94772	0.269397	7.22993	4.83259e-13	6.14492e-11	pectinesterase-like	GO:0004857;GO:0005618;GO:0030599;GO:0042545	IPR006501: Pectinesterase inhibitor domain; TMhelix: Region of a membrane-bound protein predicted to be embedded in the membrane.; IPR012334: Pectin lyase fold; CYTOPLASMIC_DOMAIN: Region of a membrane-bound protein predicted to be outside the membrane, in the cytoplasm.; IPR018040: Pectinesterase, active site; IPR011050: Pectin lyase fold/virulence factor; NON_CYTOPLASMIC_DOMAIN: Region of a mem…
g488	17.0291	1.94529	0.653741	2.97563	0.00292387	0.0251152	Zinc finger, RING/FYVE/PHD-type	GO:0004842;GO:0005515;GO:0008270;GO:0016567;GO:0046872	IPR008974: TRAF-like; IPR001841: Zinc finger, RING-type; IPR001293: Zinc finger, TRAF-type; SSF57850: ; IPR013083: Zinc finger, RING/FYVE/PHD-type; IPR018957: Zinc finger, C3HC4 RING-type; IPR013323: SIAH-type domain; PTHR10131: ; Coil:
g42164	12465.4	1.92757	0.371693	5.18592	2.14953e-07	7.84602e-06	glycine-rich RNA-binding protein GRP1A isoform X1	GO:0000166;GO:0003676	SSF54928: ; PTHR24012: ; IPR000504: RNA recognition motif domain; IPR012677: Nucleotide-binding alpha-beta plait domain
g45770	245.961	1.92529	0.30433	6.32632	2.51076e-10	1.86361e-08	putative leucine-rich repeat receptor-like serine/threonine-protein kinase At2g24130	GO:0004672;GO:0005515;GO:0005524;GO:0006468	TMhelix: Region of a membrane-bound protein predicted to be embedded in the membrane.; IPR002290: Serine/threonine/dual specificity protein kinase, catalytic domain; G3DSA:3.30.200.20: ; PTHR27001: ; IPR013320: Concanavalin A-like lectin/glucanase domain; IPR011009: Protein kinase-like domain; IPR008271: Serine/threonine-protein kinase, active site; SSF63825: ; CYTOPLASMIC_DOMAIN: Region of a mem…
g36349	9.88314	1.91613	0.70968	2.69998	0.00693429	0.0497326	probable xyloglucan glycosyltransferase 5	NA	CYTOPLASMIC_DOMAIN: Region of a membrane-bound protein predicted to be outside the membrane, in the cytoplasm.; NON_CYTOPLASMIC_DOMAIN: Region of a membrane-bound protein predicted to be outside the membrane, in the extracellular region; TMhelix: Region of a membrane-bound protein predicted to be embedded in the membrane.; IPR029044: Nucleotide-diphospho-sugar transferases; TRANSMEMBRANE: Region …
g68753	13.7892	1.90367	0.669337	2.84412	0.00445344	0.0351584	secreted protein	NA	TMhelix: Region of a membrane-bound protein predicted to be embedded in the membrane.; SIGNAL_PEPTIDE: Signal peptide region; SIGNAL_PEPTIDE_N_REGION: N-terminal region of a signal peptide.; SIGNAL_PEPTIDE_C_REGION: C-terminal region of a signal peptide.; IPR025649: Protein of unknown function DUF4360; NON_CYTOPLASMIC_DOMAIN: Region of a membrane-bound protein predicted to be outside the membrane…
g28026	11.7812	1.89933	0.639974	2.96782	0.00299921	0.0256629	WD40/YVTN repeat-like-containing domain	GO:0005515	SSF63829: ; IPR015943: WD40/YVTN repeat-like-containing domain
g29348	199.287	1.8959	0.299836	6.32311	2.56352e-10	1.89371e-08	light-inducible protein CPRF2-like	GO:0003700;GO:0006355;GO:0043565	IPR004827: Basic-leucine zipper domain; PTHR22952: ; SSF101447: ; SSF57959: ; G3DSA:1.20.5.170: ; Coil:
g4162	208.727	1.88324	0.307977	6.11487	9.66343e-10	6.35207e-08	fructose-bisphosphate aldolase cytoplasmic isozyme	GO:0003676;GO:0003824;GO:0004332;GO:0006096	IPR013785: Aldolase-type TIM barrel; SSF51569: ; IPR029768: Fructose-bisphosphate aldolase class-I active site; IPR012337: Ribonuclease H-like domain; IPR000741: Fructose-bisphosphate aldolase, class-I; PTHR11627:
g50063	4424.51	1.88227	0.321784	5.8495	4.93063e-09	2.62848e-07	Pectin lyase fold/virulence factor	NA	NON_CYTOPLASMIC_DOMAIN: Region of a membrane-bound protein predicted to be outside the membrane, in the extracellular region; IPR011050: Pectin lyase fold/virulence factor; PF13229: Right handed beta helix region; SIGNAL_PEPTIDE: Signal peptide region; SIGNAL_PEPTIDE_N_REGION: N-terminal region of a signal peptide.; SIGNAL_PEPTIDE_H_REGION: Hydrophobic region of a signal peptide.; SIGNAL_PEPTIDE_…
g16914	173.262	1.87967	0.473735	3.96776	7.25513e-05	0.0012089	probable leucine-rich repeat receptor-like protein kinase At5g49770	GO:0004672;GO:0005515;GO:0005524;GO:0006468	IPR017441: Protein kinase, ATP binding site; PTHR27003: ; TMhelix: Region of a membrane-bound protein predicted to be embedded in the membrane.; IPR002290: Serine/threonine/dual specificity protein kinase, catalytic domain; IPR001611: Leucine-rich repeat; IPR013320: Concanavalin A-like lectin/glucanase domain; IPR011009: Protein kinase-like domain; IPR008271: Serine/threonine-protein kinase, acti…
g4450	13918.3	1.8761	0.354354	5.2944	1.19406e-07	4.64248e-06	Asparagine synthetase	GO:0004066;GO:0006529	PTHR11772: ; IPR014729: Rossmann-like alpha/beta/alpha sandwich fold; PTHR11772:SF13: ; IPR029055: Nucleophile aminohydrolases, N-terminal; SSF52402: ; IPR001962: Asparagine synthase; IPR017932: Glutamine amidotransferase type 2 domain; IPR006426: Asparagine synthase, glutamine-hydrolyzing
g45625	242.099	1.86267	0.375085	4.96599	6.83508e-07	2.08417e-05	heat shock cognate 70 kDa protein-like	NA	PTHR19375: ; IPR018181: Heat shock protein 70, conserved site; G3DSA:3.90.640.10: ; G3DSA:3.30.420.40: ; IPR029047: Heat shock protein 70kD, peptide-binding domain; IPR013126: Heat shock protein 70 family; G3DSA:3.30.30.30: ; SSF53067:
g4488	258.008	1.8449	0.39842	4.63055	3.647e-06	9.11254e-05	uroporphyrinogen-III C-methyltransferase	GO:0006779;GO:0008152;GO:0008168;GO:0043115;GO:0055114	PTHR21091:SF16: ; PTHR21091: ; IPR000878: Tetrapyrrole methylase; IPR014777: Tetrapyrrole methylase, subdomain 1; IPR014776: Tetrapyrrole methylase, subdomain 2; IPR006366: Uroporphyrin-III C-methyltransferase; IPR003043: Uroporphiryn-III C-methyltransferase, conserved site
g19818	458.857	1.83913	0.303197	6.06578	1.31313e-09	8.21397e-08	MATE efflux family protein 5-like	GO:0006855;GO:0015238;GO:0015297;GO:0016020;GO:0055085	CYTOPLASMIC_DOMAIN: Region of a membrane-bound protein predicted to be outside the membrane, in the cytoplasm.; NON_CYTOPLASMIC_DOMAIN: Region of a membrane-bound protein predicted to be outside the membrane, in the extracellular region; IPR002528: Multi antimicrobial extrusion protein; TMhelix: Region of a membrane-bound protein predicted to be embedded in the membrane.; PTHR11206: ; TRANSMEMBRA…
g32643	4733.45	1.83571	0.370156	4.95928	7.07531e-07	2.14793e-05	glutamine synthetase cytosolic isozyme 1-4-like	GO:0003824;GO:0004356;GO:0006542;GO:0006807	IPR008147: Glutamine synthetase, beta-Grasp domain; PTHR20852: ; IPR014746: Glutamine synthetase/guanido kinase, catalytic domain; IPR008146: Glutamine synthetase, catalytic domain; IPR027302: Glutamine synthetase, N-terminal conserved site; SSF55931: ; PTHR20852:SF53: ; IPR027303: Glutamine synthetase, glycine-rich site
g7986	647.919	1.80884	0.356957	5.0674	4.03294e-07	1.32549e-05	Glycoside hydrolase superfamily	GO:0004553;GO:0005975;GO:0016798	PTHR31490: ; IPR001000: Glycoside hydrolase, family 10; PTHR31490:SF1: ; IPR003305: Carbohydrate-binding, CenC-like; IPR017853: Glycoside hydrolase superfamily; IPR013781: Glycoside hydrolase, catalytic domain; IPR008979: Galactose-binding domain-like
g30712	1264.84	1.80323	0.387125	4.658	3.19292e-06	8.13329e-05	Major facilitator superfamily domain	GO:0016021;GO:0055085	PTHR23505:SF14: ; CYTOPLASMIC_DOMAIN: Region of a membrane-bound protein predicted to be outside the membrane, in the cytoplasm.; PTHR23505: ; NON_CYTOPLASMIC_DOMAIN: Region of a membrane-bound protein predicted to be outside the membrane, in the extracellular region; IPR020846: Major facilitator superfamily domain; TMhelix: Region of a membrane-bound protein predicted to be embedded in the membr…
g16050	1187.64	1.79318	0.317845	5.64168	1.68394e-08	8.2407e-07	Gibberellin 20 oxidase 2	GO:0005506;GO:0016491;GO:0055114	IPR002283: Isopenicillin N synthase; SSF51197: ; IPR027443: Isopenicillin N synthase-like; IPR005123: Oxoglutarate/iron-dependent dioxygenase; PTHR10209:SF214: ; PTHR10209: ; IPR026992: Non-haem dioxygenase N-terminal domain
g4800	163.533	1.78221	0.419298	4.25047	2.13326e-05	0.000418373	transcription factor bHLH66-like	GO:0046983	PTHR16223: ; Coil: ; PTHR16223:SF28: ; IPR011598: Myc-type, basic helix-loop-helix (bHLH) domain
g3574	181.121	1.77337	0.307653	5.76419	8.20512e-09	4.21477e-07	probable pectate lyase 4	NA	IPR018082: AmbAllergen; TMhelix: Region of a membrane-bound protein predicted to be embedded in the membrane.; SIGNAL_PEPTIDE: Signal peptide region; IPR002022: Pectate lyase/Amb allergen; SIGNAL_PEPTIDE_N_REGION: N-terminal region of a signal peptide.; PTHR31683:SF6: ; SIGNAL_PEPTIDE_C_REGION: C-terminal region of a signal peptide.; PTHR31683: ; IPR012334: Pectin lyase fold; IPR011050: Pectin ly…
g34505	1104.75	1.76764	0.388852	4.54579	5.47283e-06	0.000129817	carbonic anhydrase 9	NA	TMhelix: Region of a membrane-bound protein predicted to be embedded in the membrane.; SIGNAL_PEPTIDE: Signal peptide region; SIGNAL_PEPTIDE_N_REGION: N-terminal region of a signal peptide.; IPR001148: Alpha carbonic anhydrase; SIGNAL_PEPTIDE_C_REGION: C-terminal region of a signal peptide.; NON_CYTOPLASMIC_DOMAIN: Region of a membrane-bound protein predicted to be outside the membrane, in the ex…
g4185	3250.45	1.76611	0.485731	3.63598	0.000276923	0.00372586	Pectin lyase fold/virulence factor	NA	IPR011050: Pectin lyase fold/virulence factor; TMhelix: Region of a membrane-bound protein predicted to be embedded in the membrane.; PTHR11319: ; IPR012334: Pectin lyase fold; IPR006626: Parallel beta-helix repeat
g48665	70.8625	1.76376	0.375347	4.69902	2.61419e-06	6.86191e-05	CHAT domain	NA	IPR024983: CHAT domain
g37232	675.29	1.76254	0.420332	4.19321	2.7503e-05	0.000526733	Glycosyltransferase family 92	NA	IPR008166: Glycosyltransferase family 92; PTHR21461:
g23933	80.2671	1.75048	0.38813	4.51003	6.48173e-06	0.000150978	Myc-type, basic helix-loop-helix (bHLH) domain	GO:0046983	IPR011598: Myc-type, basic helix-loop-helix (bHLH) domain
g49589	45.4458	1.74606	0.605467	2.88382	0.00392888	0.0317669	leucine-rich repeat receptor protein kinase EXS-like	GO:0004672;GO:0005524;GO:0006468	IPR017441: Protein kinase, ATP binding site; IPR002290: Serine/threonine/dual specificity protein kinase, catalytic domain; G3DSA:3.30.200.20: ; PTHR27001: ; IPR001245: Serine-threonine/tyrosine-protein kinase catalytic domain; IPR013320: Concanavalin A-like lectin/glucanase domain; IPR011009: Protein kinase-like domain; IPR008271: Serine/threonine-protein kinase, active site; CYTOPLASMIC_DOMAIN:…
g31564	193.256	1.74017	0.491774	3.53857	0.000402305	0.00502493	E3 ubiquitin-protein ligase TRAIP-like	GO:0005515;GO:0008270	G3DSA:3.10.20.90: ; SSF57850: ; IPR001841: Zinc finger, RING-type; IPR029071: Ubiquitin-related domain; IPR013083: Zinc finger, RING/FYVE/PHD-type; IPR000626: Ubiquitin domain; Coil:
g26455	174.559	1.72509	0.342626	5.03491	4.78064e-07	1.53545e-05	ubiquitin carboxyl-terminal hydrolase 15 isoform X1	GO:0006511;GO:0016579;GO:0036459	SSF54001: ; SIGNAL_PEPTIDE: Signal peptide region; IPR001394: Peptidase C19, ubiquitin carboxyl-terminal hydrolase; PTHR24006: ; SIGNAL_PEPTIDE_C_REGION: C-terminal region of a signal peptide.; G3DSA:2.20.210.10: ; NON_CYTOPLASMIC_DOMAIN: Region of a membrane-bound protein predicted to be outside the membrane, in the extracellular region; IPR018200: Ubiquitin specific protease, conserved site; IP…
g32326	231.111	1.72321	0.333962	5.15991	2.47065e-07	8.73057e-06	protein rolling stone-like	NA	PTHR12242: ; CYTOPLASMIC_DOMAIN: Region of a membrane-bound protein predicted to be outside the membrane, in the cytoplasm.; NON_CYTOPLASMIC_DOMAIN: Region of a membrane-bound protein predicted to be outside the membrane, in the extracellular region; TMhelix: Region of a membrane-bound protein predicted to be embedded in the membrane.; PTHR12242:SF1: ; TRANSMEMBRANE: Region of a membrane-bound pr…
g37201	14.6688	1.71757	0.613281	2.80062	0.00510044	0.0391698	E3 ubiquitin-protein ligase RNF216 isoform X2	NA	SSF57850: ; IPR002867: IBR domain; IPR013083: Zinc finger, RING/FYVE/PHD-type; PTHR22770:
g39932	736.038	1.70886	0.254433	6.71635	1.86329e-11	1.76251e-09	universal stress protein A-like protein	GO:0006950	IPR014729: Rossmann-like alpha/beta/alpha sandwich fold; IPR006016: UspA; SSF52402: ; PTHR31964: ; IPR006015: Universal stress protein A
g26097	772.588	1.70736	0.325678	5.24248	1.58435e-07	5.93794e-06	F-box protein At5g46170-like	GO:0005515	IPR001810: F-box domain; G3DSA:3.80.10.10: ; SSF52058: ; PTHR32212:
g20207	185.179	1.68817	0.463351	3.6434	0.000269059	0.00363898	fasciclin	NA	NON_CYTOPLASMIC_DOMAIN: Region of a membrane-bound protein predicted to be outside the membrane, in the extracellular region; SignalP-noTM: ; SIGNAL_PEPTIDE: Signal peptide region; SIGNAL_PEPTIDE_N_REGION: N-terminal region of a signal peptide.; SIGNAL_PEPTIDE_H_REGION: Hydrophobic region of a signal peptide.; SIGNAL_PEPTIDE_C_REGION: C-terminal region of a signal peptide.; IPR000782: FAS1 domain
g28685	19.3228	1.68568	0.566664	2.97475	0.00293226	0.0251594	hsp70-like protein	NA	PTHR19375: ; IPR018181: Heat shock protein 70, conserved site; G3DSA:3.90.640.10: ; G3DSA:3.30.420.40: ; IPR029047: Heat shock protein 70kD, peptide-binding domain; IPR013126: Heat shock protein 70 family; G3DSA:3.30.30.30: ; SSF53067:
g48049	590.835	1.68525	0.229608	7.33968	2.14109e-13	2.99231e-11	copper amine oxidase 1-like	GO:0005507;GO:0008131;GO:0009308;GO:0048038;GO:0055114	SIGNAL_PEPTIDE: Signal peptide region; PTHR10638:SF34: ; SIGNAL_PEPTIDE_N_REGION: N-terminal region of a signal peptide.; SIGNAL_PEPTIDE_C_REGION: C-terminal region of a signal peptide.; NON_CYTOPLASMIC_DOMAIN: Region of a membrane-bound protein predicted to be outside the membrane, in the extracellular region; Coil: ; IPR000269: Copper amine oxidase; IPR015798: Copper amine oxidase, C-terminal; …
g2943	43.2066	1.6778	0.472358	3.55196	0.000382377	0.00482608	flavone synthase II	GO:0005506;GO:0016705;GO:0020037;GO:0055114	CYTOPLASMIC_DOMAIN: Region of a membrane-bound protein predicted to be outside the membrane, in the cytoplasm.; PTHR24298: ; NON_CYTOPLASMIC_DOMAIN: Region of a membrane-bound protein predicted to be outside the membrane, in the extracellular region; IPR001128: Cytochrome P450; TMhelix: Region of a membrane-bound protein predicted to be embedded in the membrane.; IPR017972: Cytochrome P450, conse…
g42066	3739.25	1.66691	0.28207	5.90956	3.43017e-09	1.92102e-07	Peptidoglycan binding-like	NA	NON_CYTOPLASMIC_DOMAIN: Region of a membrane-bound protein predicted to be outside the membrane, in the extracellular region; IPR002477: Peptidoglycan binding-like; SignalP-noTM: ; SIGNAL_PEPTIDE: Signal peptide region; SIGNAL_PEPTIDE_N_REGION: N-terminal region of a signal peptide.; SIGNAL_PEPTIDE_H_REGION: Hydrophobic region of a signal peptide.; SIGNAL_PEPTIDE_C_REGION: C-terminal region of a …
g19759	597.371	1.6562	0.325065	5.09497	3.48793e-07	1.17118e-05	cancer-related nucleoside-triphosphatase homolog	GO:0098519	IPR004948: Nucleoside-triphosphatase, THEP1 type; IPR027417: P-loop containing nucleoside triphosphate hydrolase; PTHR20953:
g8055	9156.94	1.65229	0.268006	6.16515	7.0418e-10	4.77028e-08	legumain	GO:0006508;GO:0008233	IPR001096: Peptidase C13, legumain; CYTOPLASMIC_DOMAIN: Region of a membrane-bound protein predicted to be outside the membrane, in the cytoplasm.; PTHR12000:SF15: ; NON_CYTOPLASMIC_DOMAIN: Region of a membrane-bound protein predicted to be outside the membrane, in the extracellular region; TMhelix: Region of a membrane-bound protein predicted to be embedded in the membrane.; PIRSF500139: ; TRANS…
g37593	4527.77	1.64235	0.345153	4.75833	1.95201e-06	5.3747e-05	glucose-1-phosphate adenylyltransferase large subunit 3, chloroplastic/amyloplastic	GO:0005978;GO:0008878;GO:0009058;GO:0016779	PTHR22572:SF119: ; IPR005836: ADP-glucose pyrophosphorylase, conserved site; SIGNAL_PEPTIDE: Signal peptide region; G3DSA:2.160.10.10: ; SIGNAL_PEPTIDE_C_REGION: C-terminal region of a signal peptide.; NON_CYTOPLASMIC_DOMAIN: Region of a membrane-bound protein predicted to be outside the membrane, in the extracellular region; IPR011831: Glucose-1-phosphate adenylyltransferase; IPR011004: Trimeric…
g48749	17822.5	1.64214	0.375297	4.37557	1.21113e-05	0.000258792	NAD(P)-binding domain	NA	G3DSA:3.40.50.720: ; IPR016040: NAD(P)-binding domain; PTHR14194:SF46: ; PTHR14194: ; IPR008030: NmrA-like domain
g19421	2234.83	1.63428	0.323904	5.04555	4.52207e-07	1.46453e-05	protein TIC 55, chloroplastic	GO:0010277;GO:0016491;GO:0051537;GO:0055114	CYTOPLASMIC_DOMAIN: Region of a membrane-bound protein predicted to be outside the membrane, in the cytoplasm.; SSF55961: ; NON_CYTOPLASMIC_DOMAIN: Region of a membrane-bound protein predicted to be outside the membrane, in the extracellular region; IPR017941: Rieske [2Fe-2S] iron-sulphur domain; PTHR21266:SF29: ; IPR013626: Pheophorbide a oxygenase; PTHR21266: ; TRANSMEMBRANE: Region of a membra…
g41493	2386.35	1.63314	0.365316	4.47049	7.80399e-06	0.000176993	low-density lipoprotein receptor-related protein 2-like, partial	GO:0005515	PTHR10529:SF258: ; IPR002172: Low-density lipoprotein (LDL) receptor class A repeat; G3DSA:4.10.1220.10: ; SIGNAL_PEPTIDE: Signal peptide region; PTHR10529: ; IPR023415: Low-density lipoprotein (LDL) receptor class A, conserved site; SIGNAL_PEPTIDE_N_REGION: N-terminal region of a signal peptide.; SIGNAL_PEPTIDE_C_REGION: C-terminal region of a signal peptide.; NON_CYTOPLASMIC_DOMAIN: Region of a…
[truncated: 651 more rows]

## Sheet: S3 T24_HL
Gene_ID	mean norm.counts	log2FC	sd	WaldSt	p-val	adj.p	description	GO-labels	protein domains
[truncated: 152 more rows]

## Sheet: S4 T48_HL
Gene_ID	mean norm.counts	log2FC	sd	WaldSt	p-val	adj.p	description	GO-labels	protein domains
[truncated: 291 more rows]

[truncated: 6 more sheets: S5 Accl_HC-LC, S6 pigments, S7_Statistics Fig. 2, S8 pH values, S9_Statistics Table 1, S10_CCM related genes]
